# Supplementary material for: Spaceflight Modulates the Expression of Key Oxidative Stress and Cell Cycle Related Genes in Heart
Source: Int J Mol Sci. 2021 Aug 23;22(16):9088. doi: 10.3390/ijms22169088 (PMC8396460; doi:10.3390/ijms22169088)
Supplement: Supplementary file 1 [file ijms-22-09088-s001.zip]

Archive with 4 entries (4 files):
- Supplementary info/Suppl Table S1.xlsx
- Supplementary info/Suppl Table S2.xlsx
- Supplementary info/Suppl Table S3 Toppfun Oxidative stress array DEGs v3.xlsx
- Supplementary info/Suppl Table S4 Toppfun p53 array DEGs v3.xlsx
