# Supplementary material for: Spaceflight Modulates the Expression of Key Oxidative Stress and Cell Cycle Related Genes in Heart
Source: Int J Mol Sci. 2021 Aug 23;22(16):9088. doi: 10.3390/ijms22169088 (PMC8396460; doi:10.3390/ijms22169088)
Supplement: Supplementary file 1 [file ijms-22-09088-s001.zip › Supplementary info/Suppl Table S1.xlsx]

## Sheet: Supplementary Table S1
Functional grouping	Gene symbol	Gene name	Fold regulation
Glutahione peroxidases	Gpx1	Glutathione peroxidase 1	1.05785
	Gpx2	Glutathione peroxidase 2	-1.33195
	Gpx3	Glutathione peroxidase 3	-1.40463
	Gpx4	Glutathione peroxidase 4	1.03192
	Gpx5	Glutathione peroxidase 5	1.0149
	Gpx6	Glutathione peroxidase 6	1.0149
	Gpx7	Glutathione peroxidase 7	2.37563
	Gpx8	Glutathione peroxidase 8 (putative)	1.02615
	Gstk1	Glutathione S-transferase kappa 1	1.01812
Other peroxidases	Aass	Aminoadipate-semialdehyde synthase	1.18356
	Apc	Adenomatosis polyposis coli	1.14491
	Cat	Catalase	1.19852
	Ctsb	Cathepsin B	1.20494
	Duox1	Dual oxidase 1	1.08967
	Epx	Eosinophil peroxidase	1.77899
	Kif9	Kinesin family member 9	1.08654
	Lpo	Lactoperoxidase	1.0149
	Mpo	Myeloperoxidase	1.0149
	Prdx6-ps1	Peroxiredoxin 6, pseudogene 1	1.13805
	Ptgs1	Prostaglandin-endoperoxide synthase 1	-1.00845
	Ptgs2	Prostaglandin-endoperoxide synthase 2	-3.44449
	Rag2	Recombination activating gene 2	1.30316
	Serpinb1b	Serine (or cysteine) peptidase inhibitor, clade B, member 1b	-1.28375
	Slc41a3	Solute carrier family 41, member 3	1.96732
	Tmod1	Tropomodulin 1	1.11726
	Tpo	Thyroid peroxidase	2.34931
Peroxiredoxines	Ehd2	EH-domain containing 2	1.02974
	Prdx1	Peroxiredoxin 1	1.13586
	Prdx2	Peroxiredoxin 2	1.11
	Prdx3	Peroxiredoxin 3	2.2303
	Prdx4	Peroxiredoxin 4	1.07464
	Prdx5	Peroxiredoxin 5	1.01574
	Prdx6	Peroxiredoxin 6	1.22962
Other Antioxidants	Gsr	Glutathione reductase	1.30664
	Nxn	Nucleoredoxin	1.30918
	Srxn1	Sulfiredoxin 1 homolog (S. cerevisiae)	1.08221
	Txnrd1	Thioredoxin reductase 1	1.29409
	Txnrd2	Thioredoxin reductase 2	1.20736
	Txnrd3	Thioredoxin reductase 3	1.42928
	Zmynd17	Zinc finger, MYND domain containing 17	-1.53439
Superoxide metabolism	Sod2	Superoxide dismutase 2, mitochondrial	1.02222
	Sod1	Superoxide dismutase 1, soluble	1.1782
	Sod3	Superoxide dismutase 3, extracellular	1.13726
	Ccs	Copper chaperone for superoxide dismutase	1.27053
	Cyba	Cytochrome b-245, alpha polypeptide	-1.01941
	Ncf2	Neutrophil cytosolic factor 2	-1.48972
	Nos2	Nitric oxide synthase 2, inducible	-1.00138
	Nox1	NADPH oxidase 1	6.6183
	Nox4	NADPH oxidase 4	1.28464
	Noxa1	NADPH oxidase activator 1	1.07122
	Noxo1	NADPH oxidase organizer 1	1.13907
	Recql4	RecQ protein-like 4	1.70162
	Scd1	Stearoyl-Coenzyme A desaturase 1	-1.24741
Other genes in ROS metabolism	Fmo2	Flavin containing monooxygenase 2	1.22189
	Il19	Interleukin 19	-1.62607
	Il22	Interleukin 22	1.0149
Oxidative stress responsive gens	Als2	Amyotrophic lateral sclerosis 2 (juvenile) homolog (human)	1.00131
	Apoe	Apolipoprotein E	1.17753
	Ercc2	Excision repair cross-complementing rodent repair deficiency, complementation group 2	-1.02565
	Ercc6	Excision repair cross-complementing rodent repair deficiency, complementation group 6	1.04626
	Gab1	Growth factor receptor bound protein 2-associated protein 1	1.12115
	Idh1	Isocitrate dehydrogenase 1 (NADP+), soluble	-1.1197
	Mpp4	Membrane protein, palmitoylated 4 (MAGUK p55 subfamily member 4)	1.0149
	Nqo1	NAD(P)H dehydrogenase, quinone 1	1.25853
	Nudt15	Nudix (nucleoside diphosphate linked moiety X)-type motif 15	1.23359
	Park7	Parkinson disease (autosomal recessive, early onset) 7	1.07838
	Ppp1r15b	Protein phosphatase 1, regulatory (inhibitor) subunit 15b	-1.08822
	Prnp	Prion protein	1.4377
	Psmb5	Proteasome (prosome, macropain) subunit, beta type 5	1.0703
	Txnip	Thioredoxin interacting protein	1.94391
	Ucp3	Uncoupling protein 3 (mitochondrial, proton carrier)	1.21227
	Xpa	Xeroderma pigmentosum, complementation group A	1.17898
Oxygen transporters	Aqr	Aquarius	1.06331
	Atr	Ataxia telangiectasia and rad3 related	1.16862
	Cygb	Cytoglobin	-1.17598
	Dnm2	Dynamin 2	1.11339
	Fancc	Fanconi anemia, complementation group C	-1.61671
	Hbq1a	Hemoglobin, theta 1A	2.15885
	Ift172	Intraflagellar transport 172 homolog (Chlamydomonas)	1.00518
	Mb	Myoglobin	1.22513
	Ngb	Neuroglobin	-1.63644
	Slc38a1	Solute carrier family 38, member 1	-1.02506
	Vim	Vimentin	1.03644
	Xirp1	Xin actin-binding repeat containing 1	1.29406
