# Supplementary material for: Spaceflight Modulates the Expression of Key Oxidative Stress and Cell Cycle Related Genes in Heart
Source: Int J Mol Sci. 2021 Aug 23;22(16):9088. doi: 10.3390/ijms22169088 (PMC8396460; doi:10.3390/ijms22169088)
Supplement: Supplementary file 1 [file ijms-22-09088-s001.zip › Supplementary info/Suppl Table S2.xlsx]

## Sheet: Supplementary Table S2
Functional grouping	Gene symbol	Gene name	Fold regulation
Apoptosis	Apaf1	Apoptotic peptidase activating factor 1	-1.40703
	Bag1	Bcl2-associated athanogene 1	1.11709
	Bax	Bcl2-associated X protein	1.0633
	Bcl2	B-cell leukemia/lymphoma 2	1.13425
	Birc5	Baculoviral IAP repeat-containing 5	-1.2968
	Bid	BH3 interacting domain death agonist	1.08106
	Bnip3	BCL2/adenovirus E1B interacting protein 3	1.2619
	Casp2	Caspase 2	1.03036
	Casp9	Caspase 9	1.01982
	Cradd	CASP2 and RIPK1 domain containing adaptor with death domain	1.24882
	Cul9	Cullin 9	1.06
	Dapk1	Death associated protein kinase 1	1.36376
	Fadd	Fas (TNFRSF6)-associated via death domain	1.18082
	Fasl	Fas ligand (TNF superfamily, member 6)	-1.6515
	Mcl1	Myeloid cell leukemia sequence 1	-1.10369
	Pmaip1	Phorbol-12-myristate-13-acetate-induced protein 1	1.54287
	Prkca	Protein kinase C, alpha	1.48818
	Sirt1	Sirtuin 1 (silent mating type information regulation 2, homolog) 1 (S. cerevisiae)	-1.06646
	Tnf	Tumor necrosis factor	-9.86439
	Tnfrsf10b	Tumor necrosis factor receptor superfamily, member 10b	-1.91794
	Traf1	Tnf receptor-associated factor 1	-2.24724
	Trp53	Transformation related protein 53	-1.1752
	Trp53bp2	Transformation related protein 53 binding protein 2	1.41453
	Trp63	Transformation related protein 63	1.04661
	Trp73	Transformation related protein 73	1.00516
	Zmat3	Zinc finger matrin type 3	1.02868
Cell Cycle	Btg2	B-cell translocation gene 2, anti-proliferative	-3.49521
	Ccnb2	Cyclin B2	-1.02548
	Ccne2	Cyclin E2	1.0781
	Ccng1	Cyclin G1	1.04064
	Ccng2	Cyclin G2	-1.23902
	Ccnh	Cyclin H	1.06059
	Cdc25a	Cell division cycle 25 homolog A (S. pombe)	1.03331
	Cdc25c	Cell division cycle 25 homolog C (S. pombe)	-1.02428
	Cdk1	Cyclin-dependent kinase 1	-4.11147
	Cdk4	Cyclin-dependent kinase 4	-1.15832
	Cdkn1a	Cyclin-dependent kinase inhibitor 1A (P21)	6.79675
	Cdkn2a	Cyclin-dependent kinase inhibitor 2A	1.00175
	Chek1	Checkpoint kinase 1 homolog (S. pombe)	-1.12152
	Chek2	CHK2 checkpoint homolog (S. pombe)	-2.15241
	Jun	Jun oncogene	-2.30822
	Mlh1	MutL homolog 1 (E. coli)	1.18774
	Myc	Myelocytomatosis oncogene	3.91421
	Pcna	Proliferating cell nuclear antigen	-1.02218
	Ppm1d	Protein phosphatase 1D magnesium-dependent, delta isoform	1.17756
	Prc1	Protein regulator of cytokinesis 1	-1.43242
	Pttg1	Pituitary tumor-transforming gene 1	-2.4184
	Rprm	Reprimo, TP53 dependent G2 arrest mediator candidate	3.13843
	Sesn2	Sestrin 2	-1.03834
	Sfn	Stratifin	1.62602
Cell Growth and Differentiation	Egr1	Early growth response 1	-4.51533
	Il6	Interleukin 6	-2.75687
	Kras	V-Ki-ras2 Kirsten rat sarcoma viral oncogene homolog	1.05515
	Mdm2	Transformed mouse 3T3 cell double minute 2	-1.07798
	Myod1	Myogenic differentiation 1	1.07316
	Nf1	Neurofibromatosis 1	1.1658
	Numb	Numb gene homolog (Drosophila)	-1.05056
Cell Motility and Adhesion	Vcan	Versican	1.1297
	Pten	Phosphatase and tensin homolog	1.17452
	Serpinb5	Serine (or cysteine) peptidase inhibitor, clade B, member 5	1.20055
DNA Repair	Apex1	Apurinic/apyrimidinic endonuclease 1	1.27562
	Atm	Ataxia telangiectasia mutated homolog (human)	1.1916
	Atr	Ataxia telangiectasia and rad3 related	1.09916
	Brca1	Breast cancer 1	1.03718
	Brca2	Breast cancer 2	1.17163
	Dnmt1	DNA methyltransferase (cytosine-5) 1	-1.04683
	Ercc1	Excision repair cross-complementing rodent repair deficiency, complementation group 1	1.26837
	Gadd45a	Growth arrest and DNA-damage-inducible 45 alpha	1.2642
	Lig4	Ligase IV, DNA, ATP-dependent	-1.15621
	Msh2	MutS homolog 2 (E. coli)	1.06878
	Rev3l	REV3-like, catalytic subunit of DNA polymerase zeta RAD54 like (S. cerevisiae)	1.13111
	Xrcc4	X-ray repair complementing defective repair in Chinese hamster cells 4	1.03155
	Xrcc5	X-ray repair complementing defective repair in Chinese hamster cells 5	1.1297
Transcription factors	E2f1	E2F transcription factor 1	-1.3848
	E2f3	E2F transcription factor 3	1.04889
	Ep300	E1A binding protein p300	-1.1432
	Esr1	Estrogen receptor 1 (alpha)	1.44914
	Foxo3	Forkhead box O3	1.26735
	Hif1a	Hypoxia inducible factor 1, alpha subunit	1.58224
	Nfkb1	Nuclear factor of kappa light polypeptide gene enhancer in B-cells 1, p105	1.01048
	Rb1	Retinoblastoma 1	1.13508
	Rela	V-rel reticuloendotheliosis viral oncogene homolog A (avian)	1.02069
	Stat1	Signal transducer and activator of transcription 1	-1.16623
	Wt1	Wilms tumor 1 homolog	-1.5615
