# Supplementary material for: Spaceflight Modulates the Expression of Key Oxidative Stress and Cell Cycle Related Genes in Heart
Source: Int J Mol Sci. 2021 Aug 23;22(16):9088. doi: 10.3390/ijms22169088 (PMC8396460; doi:10.3390/ijms22169088)
Supplement: Supplementary file 1 [file ijms-22-09088-s001.zip › Supplementary info/Suppl Table S3 Toppfun Oxidative stress array DEGs v3.xlsx]

## Sheet: Suppl Table S3
ID	Name	Source	q-value FDR B&H	Hit Count in Query List	Hit Count in Genome	Hit in Query List
C0030567	Parkinson Disease	DisGeNET BeFree	5.459e-05	9	1952	TXNRD3,TXNIP,TPO,CAT,PTGS2,PRNP,SOD1,GSR,NOX1
C0020538	Hypertensive disease	DisGeNET BeFree	5.459e-05	9	1973	TXNRD3,TXNIP,CAT,PTGS2,NCF2,PRNP,SOD1,GSR,NOX1
C0003850	Arteriosclerosis	DisGeNET BeFree	5.459e-05	9	1995	TXNIP,TPO,CAT,PTGS2,NCF2,PRNP,SOD1,GSR,NOX1
C0004153	Atherosclerosis	DisGeNET BeFree	5.459e-05	9	1998	TXNIP,TPO,CAT,PTGS2,NCF2,PRNP,SOD1,GSR,NOX1
C0038454	Cerebrovascular accident	DisGeNET BeFree	7.939e-05	8	1515	FANCC,TXNIP,CAT,PTGS2,PRDX6,PRNP,SOD1,GSR
C0004096	Asthma	DisGeNET BeFree	0.0001562	8	1731	FANCC,TXNRD3,TXNIP,CAT,PTGS2,PRNP,SOD1,GSR
C0011884	Diabetic Retinopathy	DisGeNET BeFree	1.282e-05	7	612	TXNIP,CAT,PTGS2,PRNP,SOD1,GSR,NOX1
C0002736	Amyotrophic Lateral Sclerosis	DisGeNET BeFree	0.0001101	7	1069	TPO,CAT,PTGS2,PRNP,SOD1,GSR,NOX1
C0030193	Pain	DisGeNET BeFree	0.000469	7	1480	TXNIP,TPO,CAT,PTGS2,PRNP,SOD1,GSR
C0026769	Multiple Sclerosis	DisGeNET BeFree	0.000686	7	1599	FANCC,TXNIP,CAT,PTGS2,PRNP,SOD1,GSR
C0020473	Hyperlipidemia	DisGeNET BeFree	2.979e-05	6	424	TXNIP,CAT,PTGS2,NCF2,SOD1,GSR
C0085207	Gestational Diabetes	DisGeNET BeFree	8.234e-05	6	608	TXNIP,TPO,CAT,PTGS2,SOD1,GSR
C0233794	Memory impairment	DisGeNET BeFree	0.0001101	6	648	TXNRD3,TXNIP,CAT,PTGS2,PRNP,SOD1
C0002726	Amyloidosis	DisGeNET BeFree	0.0001319	6	685	TXNIP,CAT,PTGS2,NCF2,PRNP,SOD1
C1704272	Benign Prostatic Hyperplasia	DisGeNET BeFree	0.0001821	6	755	TXNRD3,TXNIP,CAT,PTGS2,SOD1,GSR
C0022660	Kidney Failure, Acute	DisGeNET BeFree	0.0002081	6	779	TXNIP,CAT,PTGS2,PRDX6,SOD1,NOX1
C3266262	Multiple Chronic Conditions	DisGeNET BeFree	0.0004377	6	929	TXNRD3,CAT,PTGS2,PRNP,SOD1,GSR
C0027765	nervous system disorder	DisGeNET BeFree	0.0004629	6	942	TPO,PTGS2,XPA,PRNP,SOD1,NOX1
C0003864	Arthritis	DisGeNET BeFree	0.0005866	6	992	TXNIP,CAT,PTGS2,NCF2,PRDX6,SOD1
C1561643	Chronic Kidney Diseases	DisGeNET BeFree	0.0006107	6	1006	TXNIP,CAT,PTGS2,PRNP,SOD1,GSR
C0400966	Non-alcoholic Fatty Liver Disease	DisGeNET BeFree	0.000634	6	1016	TXNRD3,TXNIP,TPO,CAT,SOD1,NOX1
C0020456	Hyperglycemia	DisGeNET BeFree	0.0007169	6	1052	FANCC,TXNIP,CAT,PTGS2,PRDX6,SOD1
C0022658	Kidney Diseases	DisGeNET BeFree	0.0007169	6	1060	TXNIP,CAT,PTGS2,NCF2,SOD1,NOX1
C1611743	Familial (FPAH)	DisGeNET BeFree	0.0007557	6	1075	FANCC,CAT,PTGS2,XPA,PRNP,SOD1
C0239946	Fibrosis, Liver	DisGeNET BeFree	0.0007557	6	1075	TXNRD3,CAT,PTGS2,NCF2,GSR,NOX1
C0524620	Metabolic Syndrome X	DisGeNET BeFree	0.0007744	6	1083	TXNIP,TPO,CAT,PTGS2,SOD1,GSR
C0024117	Chronic Obstructive Airway Disease	DisGeNET BeFree	0.001231	6	1213	TXNRD3,CAT,PTGS2,PRNP,SOD1,GSR
C0338656	Impaired cognition	DisGeNET BeFree	0.001823	6	1368	TXNIP,TPO,CAT,PTGS2,PRNP,SOD1
C0021390	Inflammatory Bowel Diseases	DisGeNET BeFree	0.002264	6	1437	CAT,PTGS2,NCF2,PRNP,SOD1,NOX1
C0524851	Neurodegenerative Disorders	DisGeNET BeFree	0.002508	6	1480	TXNIP,TPO,CAT,PTGS2,PRNP,SOD1
C0011854	Diabetes Mellitus, Insulin-Dependent	DisGeNET BeFree	0.002595	6	1497	TXNIP,TPO,CAT,PTGS2,SOD1,GSR
C1168401	Squamous cell carcinoma of the head and neck	DisGeNET BeFree	0.00277	6	1519	FANCC,TXNIP,CAT,PTGS2,XPA,PRNP
C0007222	Cardiovascular Diseases	DisGeNET BeFree	0.002997	6	1551	TXNRD3,TXNIP,CAT,PTGS2,SOD1,NOX1
C0027051	Myocardial Infarction	DisGeNET BeFree	0.003267	6	1582	TXNRD3,TXNIP,CAT,PTGS2,PRNP,SOD1
C0016053	Fibromyalgia	DisGeNET BeFree	8.674e-06	5	143	TPO,CAT,PTGS2,SOD1,GSR
C0521707	Bilateral cataracts (disorder)	DisGeNET BeFree	1.282e-05	5	166	TXNIP,CAT,PTGS2,PRDX6,SOD1
C0011269	Dementia, Vascular	DisGeNET BeFree	2.653e-05	5	197	TXNIP,PTGS2,PRNP,SOD1,NOX1
C0042900	Vitiligo	DisGeNET BeFree	7.26e-05	5	302	CAT,PTGS2,PRDX6,PRNP,SOD1
C1847835	VITILIGO-ASSOCIATED MULTIPLE AUTOIMMUNE DISEASE SUSCEPTIBILITY 1 (finding)	DisGeNET BeFree	7.26e-05	5	302	CAT,PTGS2,PRDX6,PRNP,SOD1
C3469521	FANCONI ANEMIA, COMPLEMENTATION GROUP A (disorder)	DisGeNET BeFree	0.0001283	5	360	FANCC,TPO,CAT,XPA,PRDX6
C0004135	Ataxia Telangiectasia	DisGeNET BeFree	0.0001396	5	372	FANCC,TPO,CAT,XPA,SOD1
C0018790	Cardiac Arrest	DisGeNET BeFree	0.0001423	5	375	TPO,CAT,PTGS2,SOD1,GSR
C0086543	Cataract	DisGeNET BeFree	0.0001562	5	385	TXNIP,CAT,PTGS2,PRDX6,SOD1
C0015625	Fanconi Anemia	DisGeNET BeFree	0.0001568	5	387	FANCC,TPO,CAT,XPA,PRDX6
C0524910	Hepatitis C, Chronic	DisGeNET BeFree	0.0001741	5	404	TXNIP,TPO,CAT,PTGS2,GSR
C0234985	Mental deterioration	DisGeNET BeFree	0.0001776	5	407	TPO,CAT,PTGS2,PRNP,SOD1
C0024530	Malaria	DisGeNET BeFree	0.0009373	5	658	TPO,CAT,PTGS2,SOD1,GSR
C0011265	Presenile dementia	DisGeNET BeFree	0.000948	5	664	TXNIP,TPO,PTGS2,PRNP,SOD1
C0555198	Malignant Glioma	DisGeNET BeFree	0.000948	5	665	TXNIP,TPO,CAT,PTGS2,SOD1
C4521042	Complete Trisomy 21 Syndrome	DisGeNET BeFree	0.0009531	5	669	TPO,CAT,PTGS2,PRNP,SOD1
C0007785	Cerebral Infarction	DisGeNET BeFree	0.0009831	5	676	TXNIP,CAT,PTGS2,PRNP,SOD1
C0497327	Dementia	DisGeNET BeFree	0.001222	5	711	TXNIP,TPO,PTGS2,PRNP,SOD1
C0856169	Endothelial dysfunction	DisGeNET BeFree	0.001231	5	716	TXNIP,CAT,PTGS2,SOD1,NOX1
C0013080	Down Syndrome	DisGeNET BeFree	0.001231	5	721	TPO,CAT,PTGS2,PRNP,SOD1
C4529962	Fatty Liver Disease	DisGeNET BeFree	0.001364	5	740	TXNIP,CAT,PTGS2,NCF2,SOD1
C0003467	Anxiety	DisGeNET BeFree	0.001451	5	752	TPO,CAT,PTGS2,SOD1,GSR
C0008626	Congenital chromosomal disease	DisGeNET BeFree	0.001468	5	756	FANCC,CAT,PTGS2,XPA,GSR
C0004238	Atrial Fibrillation	DisGeNET BeFree	0.001469	5	759	FANCC,TPO,CAT,PTGS2,SOD1
C0155626	Acute myocardial infarction	DisGeNET BeFree	0.001469	5	765	TXNIP,CAT,PTGS2,SOD1,GSR
C0003469	Anxiety Disorders	DisGeNET BeFree	0.001718	5	807	TPO,CAT,PTGS2,SOD1,GSR
C0015967	Fever	DisGeNET BeFree	0.00172	5	811	CAT,PTGS2,PRNP,SOD1,NOX1
C0233514	Abnormal behavior	DisGeNET BeFree	0.001789	5	820	CAT,PTGS2,PRNP,SOD1,GSR
C1519670	Tumor Angiogenesis	DisGeNET BeFree	0.0018	5	822	TXNIP,CAT,PTGS2,PRNP,NOX1
C1269683	Major Depressive Disorder	DisGeNET BeFree	0.002108	5	861	CAT,PTGS2,PRNP,SOD1,NOX1
C0029456	Osteoporosis	DisGeNET BeFree	0.002413	5	895	FANCC,CAT,SOD1,GSR,NOX1
C0007115	Malignant neoplasm of thyroid	DisGeNET BeFree	0.002896	5	949	TXNIP,TPO,CAT,PTGS2,NOX1
C1608408	Malignant transformation	DisGeNET BeFree	0.003735	5	1027	FANCC,CAT,PTGS2,SOD1,NOX1
C0036572	Seizures	DisGeNET BeFree	0.003985	5	1052	CAT,PTGS2,PRNP,SOD1,GSR
C2711227	Steatohepatitis	DisGeNET BeFree	0.003985	5	1053	TXNIP,CAT,PTGS2,NCF2,SOD1
C0040136	Thyroid Neoplasm	DisGeNET BeFree	0.004277	5	1081	TXNIP,TPO,CAT,PTGS2,NOX1
C0009319	Colitis	DisGeNET BeFree	0.004388	5	1094	CAT,PTGS2,PRDX6,SOD1,NOX1
C0023890	Liver Cirrhosis	DisGeNET BeFree	0.004388	5	1099	TPO,CAT,PTGS2,SOD1,NOX1
C0011881	Diabetic Nephropathy	DisGeNET BeFree	0.004388	5	1109	TXNIP,CAT,PTGS2,SOD1,NOX1
C0424295	Hyperactive behavior	DisGeNET BeFree	0.004388	5	1121	TPO,CAT,PTGS2,PRDX6,SOD1
C0014544	Epilepsy	DisGeNET BeFree	0.004388	5	1124	TPO,CAT,PTGS2,PRNP,SOD1
C0549473	Thyroid carcinoma	DisGeNET BeFree	0.004388	5	1152	TXNIP,TPO,CAT,PTGS2,NOX1
C0041296	Tuberculosis	DisGeNET BeFree	0.005327	5	1229	FANCC,CAT,PTGS2,NCF2,GSR
C0009324	Ulcerative Colitis	DisGeNET BeFree	0.00593	5	1277	TXNIP,CAT,PTGS2,SOD1,NOX1
C0036690	Septicemia	DisGeNET BeFree	0.005944	5	1279	TXNIP,CAT,PTGS2,GSR,NOX1
C0243026	Sepsis	DisGeNET BeFree	0.00668	5	1340	TXNIP,CAT,PTGS2,GSR,NOX1
C0010068	Coronary heart disease	DisGeNET BeFree	0.008083	5	1432	TXNIP,CAT,PTGS2,SOD1,GSR
C1956346	Coronary Artery Disease	DisGeNET BeFree	0.008802	5	1504	TXNIP,CAT,PTGS2,NCF2,SOD1
C0018802	Congestive heart failure	DisGeNET BeFree	0.009556	5	1575	TXNRD3,CAT,PTGS2,SOD1,GSR
C0004364	Autoimmune Diseases	DisGeNET BeFree	0.0112	5	1679	TPO,CAT,PTGS2,NCF2,SOD1
C0024141	Lupus Erythematosus, Systemic	DisGeNET BeFree	0.01134	5	1686	TPO,CAT,PTGS2,NCF2,SOD1
C0019196	Hepatitis C	DisGeNET BeFree	0.01216	5	1736	TPO,CAT,PTGS2,PRNP,SOD1
C0023643	Lichen disease	DisGeNET BeFree	2.986e-06	4	33	CAT,PTGS2,SOD1,GSR
C4551993	Amyotrophic Lateral Sclerosis, Familial	DisGeNET BeFree	4.341e-05	4	86	CAT,PRDX6,PRNP,SOD1
C0152025	Polyneuropathy	DisGeNET BeFree	5.459e-05	4	97	FANCC,CAT,PRNP,SOD1
C0038433	Streptozotocin Diabetes	DisGeNET Curated	5.459e-05	4	108	CAT,PTGS2,SOD1,GSR
C0011853	Diabetes Mellitus, Experimental	DisGeNET Curated	5.459e-05	4	108	CAT,PTGS2,SOD1,GSR
C0002152	Alloxan Diabetes	DisGeNET Curated	5.459e-05	4	108	CAT,PTGS2,SOD1,GSR
C0018802	Congestive heart failure	DisGeNET Curated	5.459e-05	4	110	CAT,PTGS2,SOD1,NOX1
C0018801	Heart failure	DisGeNET Curated	5.459e-05	4	110	CAT,PTGS2,SOD1,NOX1
C0023212	Left-Sided Heart Failure	DisGeNET Curated	5.459e-05	4	110	CAT,PTGS2,SOD1,NOX1
C0235527	Heart Failure, Right-Sided	DisGeNET Curated	5.459e-05	4	110	CAT,PTGS2,SOD1,NOX1
C1961112	Heart Decompensation	DisGeNET Curated	5.459e-05	4	110	CAT,PTGS2,SOD1,NOX1
C1959583	Myocardial Failure	DisGeNET Curated	5.459e-05	4	110	CAT,PTGS2,SOD1,NOX1
C0042109	Urticaria	DisGeNET BeFree	5.679e-05	4	112	TPO,CAT,PTGS2,SOD1
C0087012	Ataxia, Spinocerebellar	DisGeNET BeFree	9.025e-05	4	134	TPO,CAT,PRNP,SOD1
C0018834	Heartburn	DisGeNET BeFree	0.0001019	4	139	TPO,CAT,PTGS2,SOD1
C0005859	Bloom Syndrome	DisGeNET BeFree	0.0001253	4	149	FANCC,CAT,XPA,SOD1
C0003873	Rheumatoid Arthritis	DisGeNET Curated	0.0001732	4	174	TXNIP,CAT,PTGS2,NCF2
C0276496	Familial Alzheimer Disease (FAD)	DisGeNET BeFree	0.0001908	4	182	CAT,PTGS2,PRNP,SOD1
C0040822	Tremor	DisGeNET BeFree	0.0002628	4	202	TPO,CAT,PRNP,SOD1
C0563625	Agnosia for Pain	DisGeNET BeFree	0.0002628	4	204	CAT,PTGS2,SOD1,NOX1
C0235031	Neurologic Symptoms	DisGeNET BeFree	0.0003858	4	228	CAT,XPA,PRNP,SOD1
C0752347	Lewy Body Disease	DisGeNET BeFree	0.00043	4	239	TPO,PTGS2,PRNP,SOD1
C0949664	Tauopathies	DisGeNET BeFree	0.0004448	4	243	TPO,PTGS2,PRNP,SOD1
C4703473	Atherosclerotic lesion	DisGeNET BeFree	0.0004981	4	253	TXNIP,CAT,SOD1,GSR
C0030354	Papilloma	DisGeNET BeFree	0.0004981	4	253	FANCC,CAT,PTGS2,XPA
C0020676	Hypothyroidism	DisGeNET BeFree	0.0006915	4	284	TPO,CAT,PTGS2,SOD1
C0014038	Encephalitis	DisGeNET BeFree	0.0006943	4	285	CAT,PTGS2,PRNP,GSR
C0242422	Parkinsonian Disorders	DisGeNET BeFree	0.0007164	4	288	TPO,PTGS2,PRNP,SOD1
C0006111	Brain Diseases	DisGeNET BeFree	0.000948	4	323	TXNIP,CAT,PTGS2,PRNP
C0542476	Forgetful	DisGeNET BeFree	0.001066	4	337	CAT,PTGS2,PRNP,SOD1
C0149931	Migraine Disorders	DisGeNET BeFree	0.001231	4	354	CAT,PTGS2,PRNP,SOD1
C0236734	Caffeine related disorders	DisGeNET BeFree	0.00127	4	360	FANCC,TPO,PTGS2,PRNP
C0040034	Thrombocytopenia	DisGeNET BeFree	0.001451	4	376	TPO,CAT,PTGS2,PRDX6
C0339573	Glaucoma, Primary Open Angle	DisGeNET BeFree	0.001469	4	379	CAT,PTGS2,PRNP,SOD1
C0238461	Anaplastic thyroid carcinoma	DisGeNET BeFree	0.00155	4	391	TXNIP,TPO,CAT,PTGS2
C1302401	Adenoma of large intestine	DisGeNET BeFree	0.001571	4	393	CAT,PTGS2,XPA,PRDX6
C0860207	Drug-Induced Liver Disease	DisGeNET Curated	0.001654	4	404	CAT,PTGS2,SOD1,GSR
C3658290	Drug-Induced Acute Liver Injury	DisGeNET Curated	0.001654	4	404	CAT,PTGS2,SOD1,GSR
C0019193	Hepatitis, Toxic	DisGeNET Curated	0.001654	4	404	CAT,PTGS2,SOD1,GSR
C4279912	Chemically-Induced Liver Toxicity	DisGeNET Curated	0.001654	4	404	CAT,PTGS2,SOD1,GSR
C4277682	Chemical and Drug Induced Liver Injury	DisGeNET Curated	0.001654	4	404	CAT,PTGS2,SOD1,GSR
C1262760	Hepatitis, Drug-Induced	DisGeNET Curated	0.001654	4	404	CAT,PTGS2,SOD1,GSR
C0038436	Post-Traumatic Stress Disorder	DisGeNET BeFree	0.001676	4	406	CAT,PTGS2,SOD1,GSR
C0007758	Cerebellar Ataxia	DisGeNET BeFree	0.001803	4	420	TPO,CAT,PRNP,SOD1
C0022104	Irritable Bowel Syndrome	DisGeNET BeFree	0.00181	4	421	CAT,PTGS2,NCF2,SOD1
C0027430	Nasal Polyps	DisGeNET BeFree	0.001823	4	423	FANCC,CAT,PTGS2,NOX1
C1857276	Trichohepatoenteric Syndrome	DisGeNET BeFree	0.00183	4	424	FANCC,PTGS2,PRNP,SOD1
C0001339	Acute pancreatitis	DisGeNET BeFree	0.001853	4	426	CAT,PTGS2,SOD1,GSR
C0021364	Male infertility	DisGeNET BeFree	0.002264	4	455	CAT,XPA,PRDX6,SOD1
C0242339	Dyslipidemias	DisGeNET BeFree	0.002349	4	460	TXNIP,PTGS2,SOD1,NOX1
C0026848	Myopathy	DisGeNET BeFree	0.002467	4	469	CAT,PTGS2,PRNP,SOD1
C0007114	Malignant neoplasm of skin	DisGeNET BeFree	0.002516	4	475	CAT,PTGS2,XPA,NOX1
C0442874	Neuropathy	DisGeNET BeFree	0.002519	4	477	TXNIP,CAT,PRNP,SOD1
C0020459	Hyperinsulinism	DisGeNET BeFree	0.00277	4	492	FANCC,TXNIP,TPO,NOX1
C0041696	Unipolar Depression	DisGeNET BeFree	0.003064	4	510	CAT,PTGS2,PRNP,NOX1
C0024131	Lupus Vulgaris	DisGeNET BeFree	0.003347	4	525	TPO,CAT,PTGS2,NCF2
C0024138	Lupus Erythematosus, Discoid	DisGeNET BeFree	0.003715	4	547	TPO,CAT,PTGS2,NCF2
C0409974	Lupus Erythematosus	DisGeNET BeFree	0.003884	4	557	TPO,CAT,PTGS2,NCF2
C2062441	Influenza A	DisGeNET BeFree	0.003965	4	563	CAT,PTGS2,PRNP,SOD1
C0162871	Aortic Aneurysm, Abdominal	DisGeNET BeFree	0.003985	4	566	CAT,PTGS2,SOD1,NOX1
C0019158	Hepatitis	DisGeNET BeFree	0.004242	4	582	TXNIP,CAT,PTGS2,GSR
C0009241	Cognition Disorders	DisGeNET BeFree	0.004277	4	584	CAT,PTGS2,PRNP,SOD1
C0151744	Myocardial Ischemia	DisGeNET BeFree	0.004277	4	585	TXNIP,TPO,CAT,PTGS2
C0374997	Helicobacter pylori (H. pylori) infection in conditions classified elsewhere and of unspecified site	DisGeNET BeFree	0.004388	4	593	CAT,PTGS2,NCF2,SOD1
C0035309	Retinal Diseases	DisGeNET BeFree	0.004388	4	599	TXNIP,PTGS2,SOD1,NOX1
C0015934	Fetal Growth Retardation	DisGeNET BeFree	0.004388	4	599	CAT,PTGS2,PRNP,GSR
C0740391	Middle Cerebral Artery Occlusion	DisGeNET BeFree	0.004388	4	607	CAT,PTGS2,PRDX6,SOD1
C0242383	Age related macular degeneration	DisGeNET BeFree	0.004388	4	616	TXNIP,CAT,SOD1,GSR
C0019348	Herpes Simplex Infections	DisGeNET BeFree	0.004388	4	624	CAT,PTGS2,XPA,SOD1
C0153381	Malignant neoplasm of mouth	DisGeNET BeFree	0.005977	4	720	CAT,PTGS2,XPA,GSR
C0220641	Lip and Oral Cavity Carcinoma	DisGeNET BeFree	0.006201	4	729	CAT,PTGS2,XPA,GSR
C1449563	Cardiomyopathy, Familial Idiopathic	DisGeNET BeFree	0.006654	4	746	FANCC,CAT,PTGS2,SOD1
C0015695	Fatty Liver	DisGeNET BeFree	0.00668	4	757	TXNIP,CAT,PTGS2,SOD1
C1623038	Cirrhosis	DisGeNET BeFree	0.007814	4	815	TPO,CAT,PTGS2,NOX1
C0010674	Cystic Fibrosis	DisGeNET BeFree	0.008262	4	830	CAT,PTGS2,PRNP,GSR
C0206698	Cholangiocarcinoma	DisGeNET BeFree	0.00854	4	848	FANCC,CAT,PTGS2,PRDX6
C1512409	Hepatocarcinogenesis	DisGeNET BeFree	0.00854	4	855	TXNIP,CAT,PTGS2,SOD1
C0005586	Bipolar Disorder	DisGeNET BeFree	0.008541	4	863	TPO,CAT,PTGS2,SOD1
C0014070	Encephalomyelitis	DisGeNET BeFree	0.008562	4	864	FANCC,CAT,PTGS2,SOD1
C0036421	Systemic Scleroderma	DisGeNET BeFree	0.009556	4	904	TPO,CAT,PTGS2,SOD1
C0032285	Pneumonia	DisGeNET BeFree	0.009556	4	908	CAT,PTGS2,NCF2,GSR
C0004114	Astrocytoma	DisGeNET BeFree	0.01041	4	958	CAT,PTGS2,PRNP,SOD1
C1510586	Autism Spectrum Disorders	DisGeNET BeFree	0.01188	4	1018	CAT,PTGS2,SOD1,GSR
C0024121	Lung Neoplasms	DisGeNET BeFree	0.01195	4	1020	TPO,PTGS2,PRDX6,SOD1
C0000768	Congenital Abnormality	DisGeNET BeFree	0.01372	4	1091	FANCC,CAT,PRNP,SOD1
C0001430	Adenoma	DisGeNET BeFree	0.0149	4	1126	TPO,PTGS2,XPA,NOX1
C0023473	Myeloid Leukemia, Chronic	DisGeNET BeFree	0.0161	4	1156	TPO,CAT,PTGS2,NOX1
C0677886	Epithelial ovarian cancer	DisGeNET BeFree	0.01786	4	1214	CAT,PTGS2,PRNP,SOD1
C0023903	Liver neoplasms	DisGeNET BeFree	0.0187	4	1241	TPO,CAT,PTGS2,SOD1
C0010054	Coronary Arteriosclerosis	DisGeNET BeFree	0.0193	4	1262	TXNIP,CAT,PTGS2,SOD1
C0238463	Papillary thyroid carcinoma	DisGeNET BeFree	0.02005	4	1293	TPO,PTGS2,PRDX6,GSR
C0153676	Secondary malignant neoplasm of lung	DisGeNET BeFree	0.02272	4	1370	PTGS2,PRDX6,PRNP,GSR
C0079731	B-Cell Lymphomas	DisGeNET BeFree	0.02286	4	1375	TPO,CAT,PTGS2,SOD1
C0220630	Adult Liver Carcinoma	DisGeNET BeFree	0.02295	4	1377	TXNIP,TPO,PTGS2,GSR
C0018801	Heart failure	DisGeNET BeFree	0.02336	4	1391	TXNRD3,CAT,PTGS2,GSR
C0279000	Liver and Intrahepatic Biliary Tract Carcinoma	DisGeNET BeFree	0.02336	4	1394	TXNIP,TPO,PTGS2,GSR
C2931822	Nasopharyngeal carcinoma	DisGeNET BeFree	0.02722	4	1484	PTGS2,XPA,SOD1,NOX1
C0345904	Malignant neoplasm of liver	DisGeNET BeFree	0.02858	4	1510	TXNIP,TPO,PTGS2,GSR
C0476089	Endometrial Carcinoma	DisGeNET BeFree	0.03081	4	1555	TXNIP,CAT,PTGS2,XPA
C4722518	Triple-Negative Breast Carcinoma	DisGeNET BeFree	0.03241	4	1598	TXNIP,CAT,PTGS2,GSR
C3539878	Triple Negative Breast Neoplasms	DisGeNET BeFree	0.03609	4	1673	TXNIP,CAT,PTGS2,GSR
C0029408	Degenerative polyarthritis	DisGeNET BeFree	0.037	4	1694	CAT,PTGS2,PRNP,SOD1
C0007847	Malignant tumor of cervix	DisGeNET BeFree	0.03846	4	1718	FANCC,TXNIP,CAT,PTGS2
C4048328	cervical cancer	DisGeNET BeFree	0.04296	4	1809	FANCC,TXNIP,CAT,PTGS2
C0302592	Cervix carcinoma	DisGeNET BeFree	0.04629	4	1873	FANCC,TXNIP,CAT,PTGS2
