# Supplementary material for: Spaceflight Modulates the Expression of Key Oxidative Stress and Cell Cycle Related Genes in Heart
Source: Int J Mol Sci. 2021 Aug 23;22(16):9088. doi: 10.3390/ijms22169088 (PMC8396460; doi:10.3390/ijms22169088)
Supplement: Supplementary file 1 [file ijms-22-09088-s001.zip › Supplementary info/Suppl Table S4 Toppfun p53 array DEGs v3.xlsx]

## Sheet: Suppl Table S4
ID	Name	Source	q-value FDR B&H	Hit Count in Query List	Hit Count in Genome	Hit in Query List
C0023418	leukemia	DisGeNET BeFree	1.413e-15	21	1984	CHEK2,PTEN,ATR,MYC,CDKN1A,MLH1,FOXO3,APEX1,PRKCA,JUN,PTTG1,TRAF1,ERCC1,HIF1A,TNF,PMAIP1,CDK1,TP53BP2,CDK4,TNFRSF10B,APAF1
C0023434	Chronic Lymphocytic Leukemia	DisGeNET BeFree	1.603e-15	19	1358	CHEK2,PTEN,ATR,MYC,CDKN1A,MLH1,FOXO3,PRKCA,JUN,TRAF1,ERCC1,HIF1A,TNF,PMAIP1,CDK1,BTG2,CDK4,TNFRSF10B,APAF1
C1168401	Squamous cell carcinoma of the head and neck	DisGeNET BeFree	8.798e-15	19	1519	CHEK2,PTEN,XRCC5,ATR,MYC,CDKN1A,MLH1,FOXO3,APEX1,PRKCA,JUN,ERCC1,HIF1A,TNF,PMAIP1,CDK1,CDK4,TNFRSF10B,APAF1
C1332977	Childhood Leukemia	DisGeNET BeFree	6.748e-14	19	1740	CHEK2,PTEN,ATR,MYC,CDKN1A,MLH1,FOXO3,APEX1,JUN,PTTG1,TRAF1,HIF1A,TNF,PMAIP1,CDK1,TP53BP2,CDK4,TNFRSF10B,APAF1
C0007134	Renal Cell Carcinoma	DisGeNET BeFree	7.018e-12	18	1958	CHEK2,PTEN,MYC,CDKN1A,MLH1,FOXO3,APEX1,PRKCA,JUN,TRAF1,HIF1A,TNF,PMAIP1,CDK1,TP53BP2,CDK4,TNFRSF10B,APAF1
C0079744	Diffuse Large B-Cell Lymphoma	DisGeNET BeFree	1.378e-14	17	1020	CHEK2,PTEN,ATR,MYC,CDKN1A,MLH1,PRKCA,JUN,HIF1A,TNF,PMAIP1,CDK1,TP53BP2,BTG2,CDK4,TNFRSF10B,APAF1
C0079731	B-Cell Lymphomas	DisGeNET BeFree	9.105e-13	17	1375	PTEN,XRCC5,ATR,MYC,CDKN1A,MLH1,FOXO3,JUN,TRAF1,ERCC1,HIF1A,TNF,PMAIP1,CDK1,CDK4,TNFRSF10B,APAF1
C1832661	ANOPHTHALMIA AND PULMONARY HYPOPLASIA	DisGeNET BeFree	1.231e-12	17	1409	CHEK2,PTEN,XRCC5,ATR,MYC,CDKN1A,MLH1,FOXO3,APEX1,JUN,PTTG1,HIF1A,TNF,PMAIP1,CDK1,CDK4,TNFRSF10B
C0024299	Lymphoma	DisGeNET BeFree	1.712e-12	17	1460	CHEK2,PTEN,ATR,MYC,CDKN1A,MLH1,APEX1,JUN,TRAF1,HIF1A,TNF,CDK1,TP53BP2,BTG2,CDK4,TNFRSF10B,APAF1
C4722518	Triple-Negative Breast Carcinoma	DisGeNET BeFree	7.018e-12	17	1598	CHEK2,PTEN,ATR,MYC,FOXO3,APEX1,PRKCA,JUN,PTTG1,ERCC1,HIF1A,TNF,PMAIP1,CDK1,BTG2,CDK4,TNFRSF10B
C3539878	Triple Negative Breast Neoplasms	DisGeNET BeFree	1.133e-11	17	1673	CHEK2,PTEN,ATR,MYC,FOXO3,APEX1,PRKCA,JUN,PTTG1,ERCC1,HIF1A,TNF,PMAIP1,CDK1,BTG2,CDK4,TNFRSF10B
C0026764	Multiple Myeloma	DisGeNET BeFree	1.133e-11	17	1674	PTEN,XRCC5,ATR,MYC,CDKN1A,MLH1,APEX1,PRKCA,JUN,PTTG1,HIF1A,TNF,PMAIP1,CDK1,CDK4,TNFRSF10B,APAF1
C3463824	MYELODYSPLASTIC SYNDROME	DisGeNET BeFree	1.593e-13	16	975	CHEK2,PTEN,XRCC5,ATR,MYC,CDKN1A,MLH1,FOXO3,APEX1,PRKCA,ERCC1,HIF1A,TNF,PMAIP1,TNFRSF10B,APAF1
C1332206	Adult Lymphoma	DisGeNET BeFree	1.712e-12	16	1169	PTEN,ATR,MYC,CDKN1A,MLH1,APEX1,JUN,TRAF1,HIF1A,TNF,CDK1,TP53BP2,BTG2,CDK4,TNFRSF10B,APAF1
C1332979	Childhood Lymphoma	DisGeNET BeFree	1.712e-12	16	1171	PTEN,ATR,MYC,CDKN1A,MLH1,APEX1,JUN,TRAF1,HIF1A,TNF,CDK1,TP53BP2,BTG2,CDK4,TNFRSF10B,APAF1
C2931822	Nasopharyngeal carcinoma	DisGeNET BeFree	3.777e-11	16	1484	PTEN,ATR,MYC,CDKN1A,MLH1,FOXO3,APEX1,PRKCA,JUN,TRAF1,ERCC1,HIF1A,TNF,CDK1,CDK4,TNFRSF10B
C4048328	cervical cancer	DisGeNET BeFree	4.224e-10	16	1809	PTEN,XRCC5,ATR,MYC,CDKN1A,MLH1,FOXO3,APEX1,PRKCA,JUN,PTTG1,ERCC1,HIF1A,TNF,CDK1,CDK4
C0153381	Malignant neoplasm of mouth	DisGeNET BeFree	8.737e-14	15	720	PTEN,XRCC5,MYC,CDKN1A,MLH1,FOXO3,APEX1,PRKCA,JUN,ERCC1,HIF1A,TNF,CDK1,CDK4,TNFRSF10B
C0040136	Thyroid Neoplasm	DisGeNET BeFree	1.133e-11	15	1081	CHEK2,PTEN,XRCC5,MYC,CDKN1A,MLH1,FOXO3,PRKCA,JUN,PTTG1,HIF1A,TNF,BTG2,CDK4,APAF1
C0014859	Esophageal Neoplasms	DisGeNET BeFree	2.548e-11	15	1148	CHEK2,PTEN,XRCC5,MYC,CDKN1A,MLH1,APEX1,PRKCA,JUN,PTTG1,ERCC1,HIF1A,TNF,CDK4,TNFRSF10B
C0546837	Malignant neoplasm of esophagus	DisGeNET BeFree	5.649e-11	15	1231	CHEK2,PTEN,XRCC5,MYC,CDKN1A,MLH1,APEX1,PRKCA,JUN,PTTG1,ERCC1,HIF1A,TNF,CDK4,TNFRSF10B
C0152018	Esophageal carcinoma	DisGeNET BeFree	9.269e-11	15	1277	CHEK2,PTEN,XRCC5,MYC,CDKN1A,MLH1,APEX1,PRKCA,JUN,PTTG1,ERCC1,HIF1A,TNF,CDK4,TNFRSF10B
C0023449	Acute lymphocytic leukemia	DisGeNET BeFree	9.557e-11	15	1289	PTEN,XRCC5,ATR,MYC,CDKN1A,MLH1,FOXO3,PRKCA,JUN,ERCC1,HIF1A,TNF,PMAIP1,CDK4,APAF1
C0007847	Malignant tumor of cervix	DisGeNET BeFree	2.617e-09	15	1718	PTEN,XRCC5,ATR,MYC,CDKN1A,MLH1,FOXO3,APEX1,JUN,PTTG1,ERCC1,HIF1A,TNF,CDK1,CDK4
C0302592	Cervix carcinoma	DisGeNET BeFree	7.446e-09	15	1873	PTEN,XRCC5,ATR,MYC,CDKN1A,MLH1,FOXO3,APEX1,JUN,PTTG1,ERCC1,HIF1A,TNF,CDK1,CDK4
C0007138	Carcinoma, Transitional Cell	DisGeNET BeFree	1.593e-13	14	584	CHEK2,PTEN,XRCC5,ATR,MYC,CDKN1A,MLH1,APEX1,ERCC1,HIF1A,TNF,PMAIP1,CDK4,APAF1
C0149925	Small cell carcinoma of lung	DisGeNET BeFree	2.969e-11	14	918	CHEK2,PTEN,XRCC5,ATR,MYC,CDKN1A,MLH1,FOXO3,ERCC1,HIF1A,TNF,PMAIP1,CDK4,TNFRSF10B
C1608408	Malignant transformation	DisGeNET BeFree	9.749e-11	14	1027	CHEK2,PTEN,MYC,CDKN1A,MLH1,APEX1,PRKCA,JUN,PTTG1,HIF1A,TNF,CDK1,CDK4,APAF1
C0023452	Childhood Acute Lymphoblastic Leukemia	DisGeNET BeFree	1.883e-10	14	1086	PTEN,XRCC5,MYC,CDKN1A,MLH1,FOXO3,APEX1,JUN,ERCC1,HIF1A,TNF,CDK1,CDK4,APAF1
C0001430	Adenoma	DisGeNET BeFree	2.779e-10	14	1126	CHEK2,PTEN,XRCC5,ATR,MYC,CDKN1A,MLH1,APEX1,PRKCA,PTTG1,HIF1A,TNF,CDK1,CDK4
C0549473	Thyroid carcinoma	DisGeNET BeFree	3.598e-10	14	1152	CHEK2,PTEN,XRCC5,MYC,CDKN1A,MLH1,FOXO3,PRKCA,JUN,PTTG1,HIF1A,TNF,BTG2,CDK4
C0345904	Malignant neoplasm of liver	DisGeNET BeFree	6.952e-09	14	1510	PTEN,XRCC5,ATR,MYC,CDKN1A,MLH1,FOXO3,APEX1,JUN,PTTG1,HIF1A,TNF,CDK4,TNFRSF10B
C0476089	Endometrial Carcinoma	DisGeNET BeFree	9.318e-09	14	1555	CHEK2,PTEN,ATR,MYC,CDKN1A,MLH1,APEX1,PRKCA,JUN,ERCC1,HIF1A,TNF,CDK1,CDK4
C0220641	Lip and Oral Cavity Carcinoma	DisGeNET BeFree	4.191e-11	13	729	PTEN,XRCC5,MYC,CDKN1A,MLH1,FOXO3,APEX1,JUN,HIF1A,TNF,CDK1,CDK4,TNFRSF10B
C0206698	Cholangiocarcinoma	DisGeNET BeFree	1.909e-10	13	848	PTEN,MYC,CDKN1A,MLH1,FOXO3,APEX1,PTTG1,ERCC1,HIF1A,TNF,PMAIP1,CDK1,CDK4
C1512409	Hepatocarcinogenesis	DisGeNET BeFree	2.061e-10	13	855	PTEN,MYC,CDKN1A,MLH1,FOXO3,APEX1,PRKCA,JUN,PTTG1,HIF1A,TNF,BTG2,TNFRSF10B
C0007115	Malignant neoplasm of thyroid	DisGeNET BeFree	6.333e-10	13	949	CHEK2,PTEN,XRCC5,MYC,MLH1,FOXO3,PRKCA,JUN,PTTG1,HIF1A,TNF,BTG2,CDK4
C0006118	Brain Neoplasms	DisGeNET BeFree	8.719e-10	13	980	CHEK2,PTEN,ATR,MYC,CDKN1A,MLH1,APEX1,PRKCA,ERCC1,HIF1A,TNF,CDK4,TNFRSF10B
C0598766	Leukemogenesis	DisGeNET BeFree	1.034e-09	13	996	PTEN,ATR,MYC,CDKN1A,FOXO3,PRKCA,JUN,TRAF1,HIF1A,TNF,CDK1,CDK4,APAF1
C0014175	Endometriosis	DisGeNET BeFree	1.525e-09	13	1031	PTEN,MYC,CDKN1A,MLH1,FOXO3,APEX1,PRKCA,JUN,ERCC1,HIF1A,TNF,CDK1,CDK4
C0280100	Solid Neoplasm	DisGeNET BeFree	4.131e-09	13	1144	CHEK2,PTEN,ATR,MYC,MLH1,FOXO3,APEX1,TRAF1,ERCC1,HIF1A,TNF,CDK4,TNFRSF10B
C0023473	Myeloid Leukemia, Chronic	DisGeNET BeFree	4.641e-09	13	1156	PTEN,XRCC5,MYC,CDKN1A,MLH1,FOXO3,PRKCA,HIF1A,TNF,PMAIP1,CDK4,TNFRSF10B,APAF1
C0007103	Malignant neoplasm of endometrium	DisGeNET BeFree	8.639e-09	13	1231	CHEK2,PTEN,ATR,CDKN1A,MLH1,APEX1,PRKCA,JUN,ERCC1,HIF1A,TNF,CDK1,CDK4
C0023903	Liver neoplasms	DisGeNET BeFree	9.318e-09	13	1241	CHEK2,PTEN,MYC,CDKN1A,FOXO3,APEX1,JUN,HIF1A,TNF,CDK1,BTG2,CDK4,TNFRSF10B
C0019196	Hepatitis C	DisGeNET BeFree	3.631e-07	13	1736	PTEN,XRCC5,MYC,CDKN1A,MLH1,FOXO3,APEX1,JUN,TNF,CDK1,CDK4,TNFRSF10B,APAF1
C0007114	Malignant neoplasm of skin	DisGeNET BeFree	1.133e-11	12	475	PTEN,ATR,MYC,CDKN1A,FOXO3,PRKCA,TRAF1,ERCC1,HIF1A,TNF,BTG2,CDK4
C0029925	Ovarian Carcinoma	DisGeNET BeFree	2.831e-11	12	521	PTEN,MYC,CDKN1A,MLH1,FOXO3,PRKCA,JUN,ERCC1,HIF1A,TNF,CDK1,CDK4
C0009404	Colorectal Neoplasms	DisGeNET BeFree	9.391e-11	12	589	CHEK2,PTEN,ATR,MYC,CDKN1A,MLH1,JUN,PTTG1,HIF1A,TNF,PMAIP1,TNFRSF10B
C1961099	Precursor T-Cell Lymphoblastic Leukemia-Lymphoma	DisGeNET BeFree	1.883e-10	12	636	PTEN,MYC,CDKN1A,FOXO3,PRKCA,JUN,HIF1A,TNF,PMAIP1,CDK4,TNFRSF10B,APAF1
C0278996	Malignant Head and Neck Neoplasm	DisGeNET BeFree	8.603e-10	12	747	PTEN,XRCC5,MYC,CDKN1A,MLH1,FOXO3,APEX1,JUN,ERCC1,HIF1A,TNF,TNFRSF10B
C3887461	Head and Neck Carcinoma	DisGeNET BeFree	1.375e-09	12	783	PTEN,XRCC5,MYC,CDKN1A,MLH1,FOXO3,APEX1,JUN,ERCC1,HIF1A,TNF,TNFRSF10B
C1261473	Sarcoma	DisGeNET BeFree	1.81e-09	12	808	CHEK2,PTEN,ATR,MYC,CDKN1A,MLH1,JUN,ERCC1,HIF1A,TNF,CDK4,TNFRSF10B
C0376545	Hematologic Neoplasms	DisGeNET BeFree	2.076e-09	12	820	PTEN,ATR,MYC,CDKN1A,MLH1,FOXO3,PRKCA,HIF1A,TNF,PMAIP1,CDK4,APAF1
C0019829	Hodgkin Disease	DisGeNET BeFree	2.279e-09	12	829	CHEK2,PTEN,ATR,MYC,CDKN1A,MLH1,FOXO3,JUN,TRAF1,HIF1A,TNF,CDK4
C0035335	Retinoblastoma	DisGeNET BeFree	2.595e-09	12	844	CHEK2,PTEN,ATR,MYC,CDKN1A,MLH1,FOXO3,APEX1,HIF1A,TNF,CDK1,CDK4
C0751606	Adult Acute Lymphocytic Leukemia	DisGeNET BeFree	3.087e-09	12	860	PTEN,XRCC5,MYC,CDKN1A,MLH1,FOXO3,JUN,ERCC1,HIF1A,TNF,CDK4,APAF1
C3266262	Multiple Chronic Conditions	DisGeNET BeFree	6.716e-09	12	929	CHEK2,PTEN,ATR,MYC,CDKN1A,MLH1,APEX1,PRKCA,ERCC1,HIF1A,TNF,CDK1
C0004114	Astrocytoma	DisGeNET BeFree	8.639e-09	12	958	PTEN,XRCC5,MYC,CDKN1A,MLH1,PRKCA,JUN,PTTG1,HIF1A,TNF,CDK4,TNFRSF10B
C0024121	Lung Neoplasms	DisGeNET BeFree	1.611e-08	12	1020	CHEK2,PTEN,XRCC5,MYC,CDKN1A,MLH1,APEX1,PRKCA,HIF1A,TNF,CDK4,TNFRSF10B
C0677886	Epithelial ovarian cancer	DisGeNET BeFree	9.831e-08	12	1214	CHEK2,PTEN,MYC,CDKN1A,MLH1,FOXO3,ERCC1,HIF1A,TNF,CDK1,CDK4,TNFRSF10B
C0238463	Papillary thyroid carcinoma	DisGeNET BeFree	1.838e-07	12	1293	CHEK2,PTEN,MYC,CDKN1A,MLH1,FOXO3,JUN,PTTG1,HIF1A,TNF,CDK4,TNFRSF10B
C0019163	Hepatitis B	DisGeNET BeFree	3.533e-07	12	1382	CHEK2,PTEN,XRCC5,MYC,CDKN1A,JUN,HIF1A,TNF,CDK1,TP53BP2,CDK4,TNFRSF10B
C0279000	Liver and Intrahepatic Biliary Tract Carcinoma	DisGeNET BeFree	3.785e-07	12	1394	PTEN,XRCC5,MYC,CDKN1A,MLH1,FOXO3,APEX1,JUN,PTTG1,HIF1A,TNF,TNFRSF10B
C0024141	Lupus Erythematosus, Systemic	DisGeNET BeFree	2.435e-06	12	1686	PTEN,XRCC5,CDKN1A,FOXO3,PRKCA,JUN,PTTG1,TRAF1,HIF1A,TNF,CDK1,TNFRSF10B
C0595989	Carcinoma of larynx	DisGeNET BeFree	1.479e-10	11	452	CHEK2,PTEN,MYC,CDKN1A,MLH1,PTTG1,ERCC1,HIF1A,TNF,BTG2,APAF1
C4721414	Mantle cell lymphoma	DisGeNET BeFree	1.883e-10	11	466	CHEK2,PTEN,ATR,MYC,CDKN1A,MLH1,FOXO3,TNF,PMAIP1,CDK4,TNFRSF10B
C0280324	Laryngeal Squamous Cell Carcinoma	DisGeNET BeFree	3.598e-10	11	500	PTEN,ATR,MYC,CDKN1A,MLH1,ERCC1,HIF1A,TNF,CDK1,TP53BP2,APAF1
C2938924	Oestrogen receptor positive breast cancer	DisGeNET BeFree	3.758e-10	11	504	CHEK2,PTEN,MYC,APEX1,PTTG1,HIF1A,TNF,CDK1,BTG2,CDK4,TNFRSF10B
C0553580	Ewings sarcoma	DisGeNET BeFree	4.224e-10	11	511	PTEN,ATR,MYC,MLH1,PRKCA,JUN,HIF1A,TNF,PMAIP1,CDK4,TNFRSF10B
C0032580	Adenomatous Polyposis Coli	DisGeNET BeFree	1.802e-09	11	600	CHEK2,PTEN,MYC,CDKN1A,MLH1,TRAF1,HIF1A,TNF,CDK1,CDK4,TNFRSF10B
C0023487	Acute Promyelocytic Leukemia	DisGeNET BeFree	2.589e-09	11	629	CHEK2,PTEN,MYC,CDKN1A,FOXO3,PRKCA,HIF1A,TNF,PMAIP1,CDK1,APAF1
C1328504	Hormone refractory prostate cancer	DisGeNET BeFree	5.465e-09	11	683	PTEN,MYC,CDKN1A,FOXO3,PTTG1,ERCC1,HIF1A,TNF,CDK1,BTG2,CDK4
C4551686	Malignant neoplasm of soft tissue	DisGeNET BeFree	6.716e-09	11	699	CHEK2,PTEN,MYC,CDKN1A,MLH1,JUN,ERCC1,HIF1A,TNF,CDK4,TNFRSF10B
C0023895	Liver diseases	DisGeNET BeFree	1.152e-07	11	951	PTEN,MYC,CDKN1A,MLH1,FOXO3,APEX1,JUN,HIF1A,TNF,CDK4,TNFRSF10B
C1335302	Pancreatic Ductal Adenocarcinoma	DisGeNET BeFree	1.226e-07	11	959	CHEK2,PTEN,MYC,CDKN1A,FOXO3,APEX1,HIF1A,TNF,CDK1,CDK4,TNFRSF10B
C0424295	Hyperactive behavior	DisGeNET BeFree	5.069e-07	11	1121	CHEK2,PTEN,ATR,MYC,CDKN1A,MLH1,FOXO3,PRKCA,HIF1A,TNF,CDK1
C0220630	Adult Liver Carcinoma	DisGeNET BeFree	3.188e-06	11	1377	PTEN,XRCC5,MYC,CDKN1A,MLH1,FOXO3,JUN,PTTG1,HIF1A,TNF,TNFRSF10B
C0042769	Virus Diseases	DisGeNET BeFree	5.603e-06	11	1469	CHEK2,PTEN,MYC,CDKN1A,FOXO3,PRKCA,JUN,HIF1A,TNF,CDK1,TNFRSF10B
C0029408	Degenerative polyarthritis	DisGeNET BeFree	1.962e-05	11	1694	PTEN,ATR,MYC,CDKN1A,FOXO3,JUN,TRAF1,ERCC1,HIF1A,TNF,CDK1
C0020538	Hypertensive disease	DisGeNET BeFree	6.836e-05	11	1973	CHEK2,PTEN,ATR,CDKN1A,FOXO3,APEX1,PRKCA,JUN,HIF1A,TNF,TNFRSF10B
C0024623	Malignant neoplasm of stomach	DisGeNET Curated	9.749e-11	10	300	CHEK2,ATR,MYC,CDKN1A,MLH1,APEX1,JUN,ERCC1,TNF,CDK4
C3469521	FANCONI ANEMIA, COMPLEMENTATION GROUP A (disorder)	DisGeNET BeFree	4.224e-10	10	360	CHEK2,PTEN,XRCC5,ATR,CDKN1A,MLH1,ERCC1,HIF1A,TNF,CDK1
C0015625	Fanconi Anemia	DisGeNET BeFree	8.104e-10	10	387	CHEK2,PTEN,XRCC5,ATR,CDKN1A,MLH1,ERCC1,HIF1A,TNF,CDK1
C0343641	Human papilloma virus infection	DisGeNET BeFree	1.79e-09	10	427	CHEK2,PTEN,ATR,MYC,CDKN1A,MLH1,JUN,TNF,CDK1,CDK4
C2145472	Urothelial Carcinoma	DisGeNET BeFree	2.558e-09	10	449	CHEK2,PTEN,ATR,MYC,CDKN1A,MLH1,APEX1,ERCC1,HIF1A,TNF
C0151779	Cutaneous Melanoma	DisGeNET BeFree	2.589e-09	10	451	CHEK2,PTEN,CDKN1A,MLH1,APEX1,PTTG1,HIF1A,TNF,CDK4,APAF1
C0278764	Adult Burkitt Lymphoma	DisGeNET BeFree	3.999e-09	10	475	PTEN,MYC,CDKN1A,APEX1,PRKCA,HIF1A,TNF,PMAIP1,CDK4,APAF1
C0278879	Childhood Burkitt Lymphoma	DisGeNET BeFree	4.108e-09	10	477	PTEN,MYC,CDKN1A,APEX1,PRKCA,HIF1A,TNF,PMAIP1,CDK4,APAF1
C1332201	Adult Diffuse Large B-Cell Lymphoma	DisGeNET BeFree	6.288e-09	10	501	CHEK2,PTEN,MYC,CDKN1A,MLH1,HIF1A,TNF,PMAIP1,CDK1,CDK4
C0006413	Burkitt Lymphoma	DisGeNET BeFree	8.544e-09	10	523	PTEN,MYC,CDKN1A,APEX1,PRKCA,HIF1A,TNF,PMAIP1,CDK4,APAF1
C0035412	Rhabdomyosarcoma	DisGeNET BeFree	1.208e-08	10	547	CHEK2,PTEN,MYC,CDKN1A,FOXO3,APEX1,HIF1A,TNF,CDK4,TNFRSF10B
C0278488	Carcinoma breast stage IV	DisGeNET BeFree	1.782e-08	10	573	CHEK2,PTEN,MYC,APEX1,PRKCA,PTTG1,HIF1A,TNF,CDK1,CDK4
C0009375	Colonic Neoplasms	DisGeNET BeFree	2.884e-08	10	604	CHEK2,PTEN,MYC,CDKN1A,MLH1,PRKCA,ERCC1,HIF1A,TNF,TNFRSF10B
C4086152	Childhood Astrocytoma	DisGeNET BeFree	3.305e-08	10	615	PTEN,XRCC5,MYC,CDKN1A,PRKCA,JUN,PTTG1,HIF1A,TNF,CDK4
C0740457	Malignant neoplasm of kidney	DisGeNET BeFree	4.943e-08	10	643	CHEK2,PTEN,MYC,CDKN1A,PRKCA,PTTG1,HIF1A,TNF,BTG2,APAF1
C0555198	Malignant Glioma	DisGeNET BeFree	6.717e-08	10	665	PTEN,MYC,CDKN1A,FOXO3,ERCC1,HIF1A,TNF,CDK1,CDK4,TNFRSF10B
C0024305	Lymphoma, Non-Hodgkin	DisGeNET BeFree	9.831e-08	10	695	CHEK2,PTEN,MYC,CDKN1A,PRKCA,TRAF1,HIF1A,TNF,CDK4,TNFRSF10B
C1519670	Tumor Angiogenesis	DisGeNET BeFree	3.934e-07	10	822	PTEN,MYC,CDKN1A,FOXO3,APEX1,JUN,PTTG1,HIF1A,TNF,CDK4
C0033578	Prostatic Neoplasms	DisGeNET BeFree	5.69e-07	10	862	CHEK2,PTEN,ATR,MYC,CDKN1A,FOXO3,HIF1A,TNF,CDK1,CDK4
C0494165	Secondary malignant neoplasm of liver	DisGeNET BeFree	1.28e-06	10	951	PTEN,MYC,CDKN1A,MLH1,PTTG1,ERCC1,HIF1A,TNF,TNFRSF10B,APAF1
C0022658	Kidney Diseases	DisGeNET BeFree	3.188e-06	10	1060	CHEK2,PTEN,ATR,APEX1,PRKCA,JUN,ERCC1,HIF1A,TNF,CDK4
C0239946	Fibrosis, Liver	DisGeNET BeFree	3.529e-06	10	1075	PTEN,MYC,CDKN1A,FOXO3,JUN,HIF1A,TNF,TP53BP2,CDK4,TNFRSF10B
C0010346	Crohn Disease	DisGeNET BeFree	7.828e-06	10	1180	PTEN,MYC,CDKN1A,MLH1,FOXO3,PRKCA,JUN,HIF1A,TNF,APAF1
C0153676	Secondary malignant neoplasm of lung	DisGeNET BeFree	2.436e-05	10	1370	PTEN,MYC,MLH1,FOXO3,PRKCA,JUN,PTTG1,HIF1A,TNF,PMAIP1
C0524851	Neurodegenerative Disorders	DisGeNET BeFree	4.454e-05	10	1480	PTEN,ATR,FOXO3,APEX1,PRKCA,JUN,HIF1A,TNF,CDK1,APAF1
C0011854	Diabetes Mellitus, Insulin-Dependent	DisGeNET BeFree	4.876e-05	10	1497	PTEN,MYC,MLH1,FOXO3,PRKCA,JUN,ERCC1,HIF1A,TNF,CDK4
C0027051	Myocardial Infarction	DisGeNET BeFree	7.21e-05	10	1582	PTEN,ATR,CDKN1A,FOXO3,APEX1,PRKCA,HIF1A,TNF,CDK1,APAF1
C0030567	Parkinson Disease	DisGeNET BeFree	0.0003401	10	1952	PTEN,ATR,MYC,CDKN1A,FOXO3,APEX1,HIF1A,TNF,CDK1,APAF1
C0003850	Arteriosclerosis	DisGeNET BeFree	0.000392	10	1995	PTEN,MYC,CDKN1A,FOXO3,APEX1,PRKCA,JUN,TRAF1,HIF1A,TNF
C0004153	Atherosclerosis	DisGeNET BeFree	0.0003964	10	1998	PTEN,MYC,CDKN1A,FOXO3,APEX1,PRKCA,JUN,TRAF1,HIF1A,TNF
C1519346	Skin Carcinogenesis	DisGeNET BeFree	9.557e-11	9	194	CHEK2,PTEN,PRKCA,JUN,TRAF1,ERCC1,HIF1A,TNF,CDK4
C1861305	TARSAL-CARPAL COALITION SYNDROME	DisGeNET BeFree	8.556e-10	9	261	PTEN,XRCC5,CDKN1A,MLH1,PRKCA,PMAIP1,CDK1,CDK4,APAF1
C0205851	Germ cell tumor	DisGeNET BeFree	1.034e-09	9	269	CHEK2,PTEN,MYC,MLH1,APEX1,PTTG1,HIF1A,CDK4,APAF1
C0038356	Stomach Neoplasms	DisGeNET Curated	2.13e-09	9	297	CHEK2,ATR,MYC,CDKN1A,APEX1,JUN,ERCC1,TNF,CDK4
C0023470	Myeloid Leukemia	DisGeNET BeFree	6.716e-09	9	348	PTEN,XRCC5,MYC,CDKN1A,PRKCA,JUN,PTTG1,HIF1A,TNF
C0220633	Uveal melanoma	DisGeNET BeFree	1.038e-08	9	371	PTEN,MYC,CDKN1A,MLH1,FOXO3,PRKCA,HIF1A,TNF,CDK4
C0004135	Ataxia Telangiectasia	DisGeNET BeFree	1.051e-08	9	372	CHEK2,XRCC5,ATR,MYC,CDKN1A,FOXO3,HIF1A,TNF,CDK1
C0282160	Aplasia Cutis Congenita	DisGeNET BeFree	1.143e-08	9	376	PTEN,MYC,FOXO3,JUN,PTTG1,ERCC1,HIF1A,PMAIP1,CDK1
C0278701	Gastric Adenocarcinoma	DisGeNET BeFree	1.733e-08	9	397	PTEN,MYC,CDKN1A,MLH1,FOXO3,APEX1,ERCC1,HIF1A,TNF
C0685938	Malignant neoplasm of gastrointestinal tract	DisGeNET BeFree	2.881e-08	9	422	CHEK2,PTEN,MYC,MLH1,APEX1,PTTG1,ERCC1,HIF1A,TNF
C0175754	Agenesis of corpus callosum	DisGeNET BeFree	3.133e-08	9	427	PTEN,MYC,FOXO3,JUN,PTTG1,ERCC1,HIF1A,PMAIP1,CDK1
C0238198	Gastrointestinal Stromal Tumors	DisGeNET BeFree	6.814e-08	9	471	CHEK2,PTEN,MYC,MLH1,PRKCA,JUN,HIF1A,CDK1,CDK4
C2239176	Liver carcinoma	DisGeNET Curated	1.211e-07	9	507	PTEN,MYC,APEX1,JUN,PTTG1,TNF,CDK1,BTG2,CDK4
C0279550	Adult Rhabdomyosarcoma	DisGeNET BeFree	1.232e-07	9	509	CHEK2,PTEN,MYC,CDKN1A,FOXO3,HIF1A,TNF,CDK4,TNFRSF10B
C0220611	Childhood Rhabdomyosarcoma	DisGeNET BeFree	1.389e-07	9	517	CHEK2,PTEN,MYC,CDKN1A,FOXO3,HIF1A,TNF,CDK4,TNFRSF10B
C0220668	Congenital contractural arachnodactyly	DisGeNET BeFree	2.516e-07	9	557	PTEN,MYC,CDKN1A,APEX1,PTTG1,HIF1A,TNF,CDK1,CDK4
C0037284	Skin lesion	DisGeNET BeFree	2.719e-07	9	563	PTEN,MYC,CDKN1A,MLH1,APEX1,JUN,ERCC1,HIF1A,TNF
C0149782	Squamous cell carcinoma of lung	DisGeNET BeFree	3.631e-07	9	586	PTEN,MYC,CDKN1A,MLH1,FOXO3,ERCC1,TNF,CDK4,TNFRSF10B
C0025286	Meningioma	DisGeNET BeFree	4.558e-07	9	605	CHEK2,PTEN,MYC,MLH1,PTTG1,HIF1A,TNF,CDK1,CDK4
C0376358	Malignant neoplasm of prostate	DisGeNET Curated	5.174e-07	9	616	CHEK2,PTEN,ATR,MYC,CDKN1A,MLH1,APEX1,TRAF1,HIF1A
C0033578	Prostatic Neoplasms	DisGeNET Curated	5.174e-07	9	616	CHEK2,PTEN,ATR,MYC,CDKN1A,MLH1,APEX1,TRAF1,HIF1A
C1378703	Renal carcinoma	DisGeNET BeFree	8.541e-07	9	660	PTEN,MYC,CDKN1A,PRKCA,PTTG1,HIF1A,TNF,BTG2,APAF1
C0521158	Recurrent tumor	DisGeNET BeFree	1.999e-06	9	735	CHEK2,PTEN,XRCC5,MYC,MLH1,APEX1,HIF1A,TNF,CDK1
C0278876	Adult Medulloblastoma	DisGeNET BeFree	2.271e-06	9	747	PTEN,MYC,APEX1,PTTG1,HIF1A,TNF,CDK1,BTG2,CDK4
C0008626	Congenital chromosomal disease	DisGeNET BeFree	2.435e-06	9	756	CHEK2,PTEN,XRCC5,ATR,MYC,MLH1,PTTG1,ERCC1,TNF
C0278510	Childhood Medulloblastoma	DisGeNET BeFree	2.435e-06	9	756	PTEN,MYC,APEX1,PTTG1,HIF1A,TNF,CDK1,BTG2,CDK4
C0022660	Kidney Failure, Acute	DisGeNET BeFree	3.031e-06	9	779	PTEN,MYC,FOXO3,PRKCA,JUN,HIF1A,TNF,TP53BP2,CDK4
C0025149	Medulloblastoma	DisGeNET BeFree	4.533e-06	9	823	PTEN,MYC,APEX1,PTTG1,HIF1A,TNF,CDK1,BTG2,CDK4
C0020179	Huntington Disease	DisGeNET BeFree	1.271e-05	9	945	CHEK2,CDKN1A,MLH1,FOXO3,APEX1,PRKCA,HIF1A,TNF,APAF1
C3854222	Human immunodeficiency virus (HIV) II infection category B1	DisGeNET BeFree	1.701e-05	9	985	PTEN,MYC,CDKN1A,FOXO3,APEX1,PRKCA,JUN,HIF1A,TNF
C0003864	Arthritis	DisGeNET BeFree	1.783e-05	9	992	PTEN,MYC,CDKN1A,FOXO3,PRKCA,JUN,TRAF1,HIF1A,TNF
C0020456	Hyperglycemia	DisGeNET BeFree	2.64e-05	9	1052	PTEN,MYC,CDKN1A,FOXO3,PRKCA,JUN,HIF1A,TNF,CDK4
C0023890	Liver Cirrhosis	DisGeNET BeFree	3.615e-05	9	1099	PTEN,XRCC5,MYC,CDKN1A,FOXO3,APEX1,HIF1A,TNF,CDK1
C0033860	Psoriasis	DisGeNET BeFree	3.756e-05	9	1105	PTEN,CDKN1A,FOXO3,JUN,PTTG1,HIF1A,TNF,CDK4,TNFRSF10B
C0024117	Chronic Obstructive Airway Disease	DisGeNET BeFree	7.047e-05	9	1213	PTEN,XRCC5,MYC,FOXO3,APEX1,JUN,ERCC1,HIF1A,TNF
C0018801	Heart failure	DisGeNET BeFree	0.0001799	9	1391	CHEK2,PTEN,MYC,CDKN1A,FOXO3,PRKCA,HIF1A,TNF,TNFRSF10B
C0018802	Congestive heart failure	DisGeNET BeFree	0.0003987	9	1575	CHEK2,PTEN,MYC,CDKN1A,FOXO3,PRKCA,HIF1A,TNF,TNFRSF10B
C0004364	Autoimmune Diseases	DisGeNET BeFree	0.0005987	9	1679	PTEN,MLH1,FOXO3,PRKCA,JUN,TRAF1,HIF1A,TNF,CDK1
C2717836	Steroid Sulfatase Deficiency Disease	DisGeNET BeFree	1.79e-09	8	181	CHEK2,PTEN,MYC,MLH1,ERCC1,HIF1A,TNF,CDK1
C1336076	Sporadic Breast Carcinoma	DisGeNET BeFree	1.937e-09	8	184	CHEK2,PTEN,MYC,MLH1,ERCC1,HIF1A,TNF,CDK4
C0033999	Pterygium	DisGeNET BeFree	2.344e-09	8	190	PTEN,MYC,MLH1,APEX1,JUN,HIF1A,TNF,PMAIP1
C0079588	Ichthyosis, X-Linked	DisGeNET BeFree	3.087e-09	8	199	CHEK2,PTEN,MYC,MLH1,ERCC1,HIF1A,TNF,CDK1
C2004493	Leukemia, B-Cell	DisGeNET BeFree	8.346e-09	8	231	PTEN,ATR,MYC,CDKN1A,TNF,BTG2,CDK4,APAF1
C1708349	Hereditary Diffuse Gastric Cancer	DisGeNET Curated	4.264e-08	8	293	CHEK2,MYC,CDKN1A,APEX1,JUN,ERCC1,TNF,CDK4
C0279680	Transitional cell carcinoma of bladder	DisGeNET BeFree	5.895e-08	8	306	PTEN,MYC,PRKCA,ERCC1,HIF1A,TNF,TNFRSF10B,APAF1
C1275122	Familial multiple trichoepitheliomata	DisGeNET BeFree	7.509e-08	8	317	PTEN,MYC,MLH1,APEX1,JUN,ERCC1,TNF,CDK4
C1868683	B-CELL MALIGNANCY, LOW-GRADE	DisGeNET BeFree	1.383e-07	8	346	PTEN,ATR,MYC,JUN,TRAF1,ERCC1,TNF,APAF1
C1302401	Adenoma of large intestine	DisGeNET BeFree	3.36e-07	8	393	CHEK2,MYC,MLH1,APEX1,PTTG1,ERCC1,HIF1A,TNF
C0220597	Adult Hodgkin Lymphoma	DisGeNET BeFree	3.533e-07	8	396	CHEK2,ATR,MYC,CDKN1A,MLH1,TRAF1,TNF,CDK4
C0220644	Childhood Hodgkin Lymphoma	DisGeNET BeFree	3.647e-07	8	399	CHEK2,ATR,MYC,CDKN1A,MLH1,TRAF1,TNF,CDK4
C0016057	Fibrosarcoma	DisGeNET BeFree	3.934e-07	8	404	PTEN,ATR,MYC,CDKN1A,PRKCA,JUN,HIF1A,TNF
C0278883	Metastatic melanoma	DisGeNET BeFree	8.541e-07	8	455	PTEN,MYC,FOXO3,PRKCA,HIF1A,TNF,CDK4,APAF1
C0279628	Adenocarcinoma Of Esophagus	DisGeNET BeFree	8.68e-07	8	457	PTEN,ATR,MYC,CDKN1A,ERCC1,TNF,CDK1,CDK4
C0024301	Lymphoma, Follicular	DisGeNET BeFree	8.926e-07	8	459	PTEN,MYC,CDKN1A,MLH1,ERCC1,TNF,PMAIP1,CDK4
C0036220	Kaposi Sarcoma	DisGeNET BeFree	1.193e-06	8	478	MYC,CDKN1A,MLH1,FOXO3,APEX1,HIF1A,TNF,CDK1
C0598935	Tumor Initiation	DisGeNET BeFree	2.543e-06	8	533	PTEN,MYC,FOXO3,PRKCA,HIF1A,TNF,CDK1,TP53BP2
C2363741	HIV-1 infection	DisGeNET BeFree	1.271e-05	8	678	PTEN,CDKN1A,FOXO3,APEX1,PRKCA,HIF1A,TNF,CDK1
C1961102	Precursor Cell Lymphoblastic Leukemia Lymphoma	DisGeNET BeFree	2.901e-05	8	776	PTEN,ATR,MYC,CDKN1A,FOXO3,TNF,PMAIP1,APAF1
C0032460	Polycystic Ovary Syndrome	DisGeNET BeFree	3.872e-05	8	811	PTEN,CDKN1A,FOXO3,APEX1,JUN,HIF1A,TNF,TNFRSF10B
C0015967	Fever	DisGeNET BeFree	3.872e-05	8	811	CHEK2,PTEN,XRCC5,MLH1,APEX1,PRKCA,HIF1A,TNF
C0029456	Osteoporosis	DisGeNET BeFree	7.062e-05	8	895	PTEN,MYC,FOXO3,APEX1,JUN,HIF1A,TNF,CDK1
C0036421	Systemic Scleroderma	DisGeNET BeFree	7.473e-05	8	904	PTEN,MYC,FOXO3,PRKCA,JUN,HIF1A,TNF,TNFRSF10B
C0400966	Non-alcoholic Fatty Liver Disease	DisGeNET BeFree	0.0001552	8	1016	PTEN,MYC,FOXO3,PRKCA,JUN,HIF1A,TNF,CDK4
C2711227	Steatohepatitis	DisGeNET BeFree	0.0001932	8	1053	PTEN,FOXO3,PRKCA,JUN,ERCC1,HIF1A,TNF,CDK4
C0002736	Amyotrophic Lateral Sclerosis	DisGeNET BeFree	0.0002119	8	1069	PTEN,XRCC5,MYC,APEX1,PRKCA,HIF1A,TNF,TNFRSF10B
C0000768	Congenital Abnormality	DisGeNET BeFree	0.0002388	8	1091	CHEK2,PTEN,ATR,MYC,TRAF1,HIF1A,TNF,APAF1
C0010054	Coronary Arteriosclerosis	DisGeNET BeFree	0.0005431	8	1262	PTEN,FOXO3,APEX1,PRKCA,TRAF1,ERCC1,HIF1A,TNF
C0009324	Ulcerative Colitis	DisGeNET BeFree	0.0005852	8	1277	PTEN,MYC,CDKN1A,MLH1,FOXO3,APEX1,HIF1A,TNF
C0021390	Inflammatory Bowel Diseases	DisGeNET BeFree	0.001129	8	1437	PTEN,MYC,MLH1,FOXO3,PRKCA,TRAF1,HIF1A,TNF
C0030193	Pain	DisGeNET BeFree	0.001363	8	1480	PTEN,APEX1,PRKCA,JUN,HIF1A,TNF,CDK4,TNFRSF10B
C1956346	Coronary Artery Disease	DisGeNET BeFree	0.001493	8	1504	PTEN,ATR,FOXO3,APEX1,ERCC1,HIF1A,TNF,PMAIP1
C0007222	Cardiovascular Diseases	DisGeNET BeFree	0.001769	8	1551	FOXO3,APEX1,PRKCA,JUN,TRAF1,HIF1A,TNF,TNFRSF10B
C0004096	Asthma	DisGeNET BeFree	0.003167	8	1731	PTEN,MYC,CDKN1A,FOXO3,PRKCA,JUN,HIF1A,TNF
C0022602	Actinic keratosis	DisGeNET BeFree	7.397e-09	7	132	MYC,CDKN1A,PRKCA,PTTG1,ERCC1,TNF,CDK4
C0008487	Chordoma	DisGeNET BeFree	7.612e-09	7	133	CHEK2,PTEN,MYC,HIF1A,TNF,CDK4,TNFRSF10B
C0005859	Bloom Syndrome	DisGeNET BeFree	1.479e-08	7	149	CHEK2,ATR,MYC,CDKN1A,MLH1,HIF1A,TNF
C3642345	Luminal A Breast Carcinoma	DisGeNET BeFree	1.733e-08	7	153	CHEK2,PTEN,FOXO3,ERCC1,HIF1A,BTG2,CDK4
C0039538	Teratoma	DisGeNET BeFree	2.64e-08	7	163	PTEN,MYC,FOXO3,ERCC1,HIF1A,PMAIP1,CDK1
C4520843	Pterygium of eye	DisGeNET BeFree	3.238e-08	7	169	PTEN,MYC,APEX1,JUN,HIF1A,TNF,PMAIP1
C1867441	Pterygium Of Conjunctiva And Cornea	DisGeNET BeFree	3.238e-08	7	169	PTEN,MYC,APEX1,JUN,HIF1A,TNF,PMAIP1
C1654637	androgen independent prostate cancer	DisGeNET BeFree	6.817e-08	7	190	PTEN,CDKN1A,FOXO3,PRKCA,JUN,HIF1A,TNF
C0152013	Adenocarcinoma of lung (disorder)	DisGeNET Curated	1.152e-07	7	206	XRCC5,ATR,MYC,MLH1,FOXO3,APEX1,ERCC1
C1337013	Differentiated Thyroid Gland Carcinoma	DisGeNET BeFree	3.056e-07	7	242	CHEK2,PTEN,FOXO3,APEX1,PTTG1,HIF1A,TNF
C4551687	Sarcoma of soft tissue	DisGeNET BeFree	4.364e-07	7	258	PTEN,ATR,MYC,MLH1,HIF1A,TNF,CDK4
C0024121	Lung Neoplasms	DisGeNET Curated	5.143e-07	7	265	CHEK2,PTEN,MYC,CDKN1A,JUN,ERCC1,TNF
C0242379	Malignant neoplasm of lung	DisGeNET Curated	5.174e-07	7	266	CHEK2,PTEN,MYC,CDKN1A,JUN,ERCC1,TNF
C0085413	Polycystic Kidney, Autosomal Dominant	DisGeNET BeFree	5.552e-07	7	269	ATR,PRKCA,JUN,HIF1A,TNF,CDK1,CDK4
C0940937	precancerous lesions	DisGeNET BeFree	5.622e-07	7	270	CHEK2,PTEN,MYC,CDKN1A,MLH1,TNF,TP53BP2
C0334634	Malignant lymphoma, lymphocytic, intermediate differentiation, diffuse	DisGeNET BeFree	5.622e-07	7	270	ATR,MYC,MLH1,FOXO3,TNF,PMAIP1,CDK4
C0206682	Follicular thyroid carcinoma	DisGeNET BeFree	7.753e-07	7	285	CHEK2,PTEN,FOXO3,PRKCA,ERCC1,HIF1A,TNF
C1960398	HER2-positive carcinoma of breast	DisGeNET BeFree	8.23e-07	7	288	PTEN,ATR,MYC,FOXO3,TNF,CDK1,CDK4
C0005699	Blast Phase	DisGeNET BeFree	9.309e-07	7	295	PTEN,MYC,MLH1,FOXO3,TNF,CDK4,APAF1
C0003504	Aortic Valve Insufficiency	DisGeNET BeFree	1.328e-06	7	312	PTEN,MYC,APEX1,JUN,HIF1A,TNF,CDK1
C0220620	Gastrointestinal Carcinoid Tumor	DisGeNET BeFree	1.673e-06	7	323	PTEN,MLH1,FOXO3,APEX1,TNF,CDK1,APAF1
C0345967	Malignant mesothelioma	DisGeNET BeFree	2.435e-06	7	343	PTEN,MYC,JUN,ERCC1,HIF1A,TNF,CDK4
C0034067	Pulmonary Emphysema	DisGeNET BeFree	2.519e-06	7	346	PTEN,FOXO3,APEX1,JUN,HIF1A,TNF,CDK4
C0007107	Malignant neoplasm of larynx	DisGeNET BeFree	2.592e-06	7	348	CHEK2,MLH1,PTTG1,ERCC1,HIF1A,TNF,APAF1
C4525302	Stage III Gallbladder Cancer AJCC v8	DisGeNET BeFree	3.529e-06	7	367	PTEN,MYC,CDKN1A,MLH1,HIF1A,TNF,TP53BP2
C4525301	Stage IIB Gallbladder Cancer AJCC v8	DisGeNET BeFree	3.529e-06	7	367	PTEN,MYC,CDKN1A,MLH1,HIF1A,TNF,TP53BP2
C4525300	Stage IIA Gallbladder Cancer AJCC v8	DisGeNET BeFree	3.529e-06	7	367	PTEN,MYC,CDKN1A,MLH1,HIF1A,TNF,TP53BP2
C4525305	Stage IV Gallbladder Cancer AJCC v8	DisGeNET BeFree	3.529e-06	7	367	PTEN,MYC,CDKN1A,MLH1,HIF1A,TNF,TP53BP2
C4525297	Stage 0 Gallbladder Cancer AJCC v8	DisGeNET BeFree	3.529e-06	7	367	PTEN,MYC,CDKN1A,MLH1,HIF1A,TNF,TP53BP2
C0279671	Cervical Squamous Cell Carcinoma	DisGeNET BeFree	3.768e-06	7	371	PTEN,MYC,MLH1,JUN,ERCC1,HIF1A,TNF
C0008479	Chondrosarcoma	DisGeNET BeFree	3.96e-06	7	374	PTEN,ATR,MYC,CDKN1A,HIF1A,TNF,CDK4
C4721579	Secondary malignant neoplasm of colon and/or rectum	DisGeNET BeFree	4.39e-06	7	380	PTEN,MLH1,FOXO3,ERCC1,HIF1A,TNF,TNFRSF10B
C0023267	Fibroid Tumor	DisGeNET BeFree	4.447e-06	7	381	PTEN,CDKN1A,FOXO3,APEX1,PTTG1,HIF1A,TNF
C0278595	Adult Fibrosarcoma	DisGeNET BeFree	4.896e-06	7	387	PTEN,MYC,CDKN1A,PRKCA,JUN,HIF1A,TNF
C0238461	Anaplastic thyroid carcinoma	DisGeNET BeFree	5.125e-06	7	391	PTEN,MYC,CDKN1A,FOXO3,TNF,CDK1,CDK4
C0220650	Metastatic malignant neoplasm to brain	DisGeNET BeFree	5.19e-06	7	392	PTEN,MYC,PRKCA,ERCC1,HIF1A,TNF,CDK4
C1134719	Invasive Ductal Breast Carcinoma	DisGeNET BeFree	6.852e-06	7	409	MYC,CDKN1A,MLH1,FOXO3,PRKCA,PTTG1,HIF1A
C0812413	Malignant Pleural Mesothelioma	DisGeNET BeFree	8.214e-06	7	421	MYC,FOXO3,JUN,HIF1A,TNF,CDK1,CDK4
C0153452	Malignant neoplasm of gallbladder	DisGeNET BeFree	8.214e-06	7	421	PTEN,MYC,CDKN1A,MLH1,HIF1A,TNF,TP53BP2
C0553723	Squamous cell carcinoma of skin	DisGeNET BeFree	8.734e-06	7	426	PTEN,MYC,MLH1,ERCC1,HIF1A,TNF,APAF1
C0023492	Leukemia, T-Cell	DisGeNET BeFree	1.119e-05	7	444	PTEN,MYC,CDKN1A,MLH1,APEX1,JUN,TNF
C0079772	T-Cell Lymphoma	DisGeNET BeFree	1.271e-05	7	454	PTEN,ATR,MYC,MLH1,HIF1A,TNF,CDK4
C0349566	Squamous cell carcinoma of tongue	DisGeNET BeFree	1.339e-05	7	459	PTEN,MYC,MLH1,APEX1,HIF1A,TNF,TNFRSF10B
C0345905	Intrahepatic Cholangiocarcinoma	DisGeNET BeFree	1.389e-05	7	462	PTEN,MYC,CDKN1A,MLH1,HIF1A,TNF,CDK4
C0007113	Rectal Carcinoma	DisGeNET BeFree	1.523e-05	7	469	PTEN,CDKN1A,MLH1,APEX1,ERCC1,HIF1A,TNF
C0853879	Invasive carcinoma of breast	DisGeNET BeFree	1.593e-05	7	473	PTEN,MYC,CDKN1A,FOXO3,PTTG1,HIF1A,CDK1
C0235782	Gallbladder Carcinoma	DisGeNET BeFree	2.119e-05	7	498	PTEN,MYC,CDKN1A,MLH1,HIF1A,TNF,TP53BP2
C0023493	Adult T-Cell Lymphoma/Leukemia	DisGeNET BeFree	2.66e-05	7	521	PTEN,MYC,CDKN1A,MLH1,JUN,TNF,TNFRSF10B
C4721806	Carcinoma, Basal Cell	DisGeNET BeFree	2.76e-05	7	525	ATR,MLH1,JUN,ERCC1,HIF1A,TNF,CDK4
C0042133	Uterine Fibroids	DisGeNET BeFree	2.856e-05	7	528	PTEN,CDKN1A,FOXO3,APEX1,PTTG1,HIF1A,TNF
C0002793	Anaplasia	DisGeNET BeFree	3.202e-05	7	538	PTEN,MYC,FOXO3,JUN,HIF1A,TNF,CDK4
C0019158	Hepatitis	DisGeNET BeFree	5.041e-05	7	582	PTEN,MYC,CDKN1A,JUN,HIF1A,TNF,CDK1
C0374997	Helicobacter pylori (H. pylori) infection in conditions classified elsewhere and of unspecified site	DisGeNET BeFree	5.592e-05	7	593	MYC,MLH1,APEX1,JUN,TRAF1,HIF1A,TNF
C0085669	Acute leukemia	DisGeNET BeFree	5.939e-05	7	602	MYC,HIF1A,TNF,TP53BP2,CDK4,TNFRSF10B,APAF1
C0023465	Acute monocytic leukemia	DisGeNET BeFree	6.56e-05	7	612	CHEK2,ATR,MYC,CDKN1A,FOXO3,HIF1A,PMAIP1
C0024115	Lung diseases	DisGeNET BeFree	7.551e-05	7	630	PTEN,CDKN1A,JUN,TRAF1,HIF1A,TNF,PMAIP1
C0042373	Vascular Diseases	DisGeNET BeFree	9.767e-05	7	660	PTEN,FOXO3,APEX1,PRKCA,JUN,HIF1A,TNF
C0007785	Cerebral Infarction	DisGeNET BeFree	0.0001122	7	676	PTEN,FOXO3,APEX1,JUN,HIF1A,TNF,CDK4
C0019693	HIV Infections	DisGeNET BeFree	0.0001603	7	721	PTEN,CDKN1A,FOXO3,TRAF1,TNF,PMAIP1,CDK1
C1704272	Benign Prostatic Hyperplasia	DisGeNET BeFree	0.0002057	7	755	PTEN,MYC,MLH1,JUN,HIF1A,TNF,CDK4
C1800706	Idiopathic Pulmonary Fibrosis	DisGeNET BeFree	0.0002523	7	786	PTEN,CDKN1A,FOXO3,JUN,HIF1A,TNF,TNFRSF10B
C0010674	Cystic Fibrosis	DisGeNET BeFree	0.0003364	7	830	CHEK2,PTEN,MYC,CDKN1A,PRKCA,HIF1A,TNF
C1611743	Familial (FPAH)	DisGeNET BeFree	0.001239	7	1075	CHEK2,PTEN,MLH1,PRKCA,TRAF1,HIF1A,CDK4
C0014544	Epilepsy	DisGeNET BeFree	0.001553	7	1124	PTEN,PRKCA,JUN,TRAF1,HIF1A,TNF,CDK1
C0036690	Septicemia	DisGeNET BeFree	0.002908	7	1279	PTEN,MYC,FOXO3,PRKCA,JUN,HIF1A,TNF
C0243026	Sepsis	DisGeNET BeFree	0.003617	7	1340	PTEN,MYC,FOXO3,PRKCA,JUN,HIF1A,TNF
C0010068	Coronary heart disease	DisGeNET BeFree	0.005019	7	1432	PTEN,FOXO3,APEX1,ERCC1,HIF1A,TNF,PMAIP1
C0038454	Cerebrovascular accident	DisGeNET BeFree	0.005884	7	1515	PTEN,FOXO3,APEX1,TRAF1,HIF1A,TNF,PMAIP1
C0265325	Turcot syndrome (disorder)	DisGeNET BeFree	1.396e-08	6	76	CHEK2,PTEN,MLH1,ERCC1,HIF1A,CDK4
C0205824	Liposarcoma, Dedifferentiated	DisGeNET BeFree	3.948e-08	6	92	CHEK2,PTEN,JUN,TNF,CDK4,TNFRSF10B
C0035369	Retroviridae Infections	DisGeNET BeFree	1.172e-07	6	112	PTEN,XRCC5,MYC,CDKN1A,HIF1A,TNF
C1332182	Adult Anaplastic Large Cell Lymphoma	DisGeNET BeFree	2.401e-07	6	128	MYC,CDKN1A,FOXO3,JUN,TRAF1,TNF
C0006826	Malignant Neoplasms	DisGeNET Curated	2.401e-07	6	128	PTEN,ATR,MYC,CDKN1A,ERCC1,CDK4
C0043119	Werner Syndrome	DisGeNET BeFree	2.401e-07	6	128	XRCC5,ATR,MYC,MLH1,APEX1,ERCC1
C1332942	Childhood Anaplastic Large Cell Lymphoma	DisGeNET BeFree	2.596e-07	6	130	MYC,CDKN1A,FOXO3,JUN,TRAF1,TNF
C0043346	Xeroderma Pigmentosum	DisGeNET BeFree	2.803e-07	6	132	PTEN,ATR,MYC,APEX1,ERCC1,CDK4
C0007130	Mucinous Adenocarcinoma	DisGeNET BeFree	6.224e-07	6	155	CHEK2,PTEN,MYC,CDKN1A,MLH1,HIF1A
C0023480	Leukemia, Myelomonocytic, Chronic	DisGeNET BeFree	6.427e-07	6	156	MYC,CDKN1A,APEX1,JUN,ERCC1,TNF
C0007102	Malignant tumor of colon	DisGeNET Curated	7.113e-07	6	159	CHEK2,MYC,CDKN1A,MLH1,JUN,TNF
C3898127	Non-Metastatic Childhood Soft Tissue Sarcoma	DisGeNET BeFree	7.293e-07	6	160	PTEN,ATR,MLH1,HIF1A,TNF,CDK4
C0220613	Adult Soft Tissue Sarcoma	DisGeNET BeFree	7.759e-07	6	162	PTEN,ATR,MLH1,HIF1A,TNF,CDK4
C1292753	Primary Effusion Lymphoma	DisGeNET BeFree	8.68e-07	6	166	XRCC5,MYC,HIF1A,TNF,CDK1,TNFRSF10B
C0220645	Childhood Soft Tissue Sarcoma	DisGeNET BeFree	8.68e-07	6	166	PTEN,ATR,MLH1,HIF1A,TNF,CDK4
C0278704	Malignant Childhood Neoplasm	DisGeNET BeFree	1.12e-06	6	174	CDKN1A,MLH1,FOXO3,APEX1,ERCC1,TNF
C0346153	Breast Cancer, Familial	DisGeNET BeFree	1.12e-06	6	174	CHEK2,PTEN,ATR,MYC,MLH1,HIF1A
C4049446	Neointimal hyperplasia	DisGeNET BeFree	2.307e-06	6	198	PTEN,FOXO3,HIF1A,TNF,CDK1,CDK4
C0220756	Niemann-Pick Disease, Type C	DisGeNET BeFree	2.435e-06	6	200	MYC,MLH1,JUN,TRAF1,ERCC1,TNF
C0007095	Carcinoid Tumor	DisGeNET BeFree	4.973e-06	6	231	PTEN,MYC,CDKN1A,MLH1,JUN,HIF1A
C0038356	Stomach Neoplasms	DisGeNET BeFree	5.076e-06	6	232	MYC,CDKN1A,MLH1,PTTG1,HIF1A,TNF
C2745900	Promyelocytic leukemia	DisGeNET BeFree	8.487e-06	6	255	PTEN,MYC,CDKN1A,TNF,PMAIP1,CDK1
C0153633	Malignant neoplasm of brain	DisGeNET BeFree	9.99e-06	6	263	PTEN,ATR,MYC,HIF1A,TNF,CDK4
C2826323	Refractory Cytopenia of Childhood	DisGeNET BeFree	1.017e-05	6	264	CHEK2,PTEN,MYC,HIF1A,TNF,CDK1
C0017152	Gastritis	DisGeNET BeFree	1.101e-05	6	268	MLH1,APEX1,JUN,TRAF1,HIF1A,TNF
C0085110	Severe Combined Immunodeficiency	DisGeNET BeFree	1.101e-05	6	268	PTEN,XRCC5,MYC,HIF1A,TNF,CDK4
C0023448	Lymphoid leukemia	DisGeNET BeFree	1.115e-05	6	269	PTEN,MYC,MLH1,FOXO3,TNF,TP53BP2
C4284013	Primary cholangiocarcinoma of intrahepatic biliary tract	DisGeNET BeFree	1.221e-05	6	274	PTEN,MYC,MLH1,HIF1A,TNF,CDK4
C0024314	Lymphoproliferative Disorders	DisGeNET BeFree	1.339e-05	6	280	CHEK2,XRCC5,MYC,FOXO3,TRAF1,TNF
C0036631	Seminoma	DisGeNET BeFree	1.598e-05	6	290	PTEN,MYC,MLH1,APEX1,PTTG1,TNF
C0027794	Neural Tube Defects	DisGeNET BeFree	1.623e-05	6	291	MLH1,FOXO3,PRKCA,HIF1A,TNF,APAF1
C0206180	Ki-1+ Anaplastic Large Cell Lymphoma	DisGeNET BeFree	1.65e-05	6	292	MYC,CDKN1A,FOXO3,JUN,TRAF1,TNF
C0011644	Scleroderma	DisGeNET BeFree	2.052e-05	6	305	MYC,FOXO3,PRKCA,HIF1A,TNF,TNFRSF10B
C1969372	Tubulointerstitial fibrosis	DisGeNET BeFree	2.374e-05	6	315	PTEN,MYC,CDKN1A,APEX1,HIF1A,TNF
C0007112	Adenocarcinoma of prostate	DisGeNET BeFree	2.435e-05	6	317	PTEN,MYC,FOXO3,PRKCA,HIF1A,TNF
C1282496	Metastasis from malignant tumor of prostate	DisGeNET BeFree	3.537e-05	6	342	PTEN,MYC,CDKN1A,ERCC1,HIF1A,TNF
C1318485	Liver regeneration disorder	DisGeNET BeFree	3.682e-05	6	345	PTEN,MYC,CDKN1A,HIF1A,TNF,TP53BP2
C0936223	Metastatic Prostate Carcinoma	DisGeNET BeFree	4.539e-05	6	360	PTEN,MYC,CDKN1A,ERCC1,HIF1A,TNF
C0220605	Adult Non-Hodgkin Lymphoma	DisGeNET BeFree	5.213e-05	6	370	CHEK2,PTEN,MYC,TRAF1,TNF,TNFRSF10B
C0220612	Childhood Non-Hodgkin Lymphoma	DisGeNET BeFree	5.259e-05	6	371	CHEK2,PTEN,MYC,TRAF1,TNF,TNFRSF10B
C0032584	polyps	DisGeNET BeFree	5.769e-05	6	379	PTEN,MYC,MLH1,JUN,TNF,CDK4
C0032927	Precancerous Conditions	DisGeNET BeFree	5.887e-05	6	381	PTEN,ATR,MYC,CDKN1A,MLH1,TNF
C0677932	Progressive Neoplastic Disease	DisGeNET BeFree	6.084e-05	6	384	MYC,MLH1,ERCC1,HIF1A,TNF,CDK4
C3539781	Progressive cGVHD	DisGeNET BeFree	6.084e-05	6	384	MYC,MLH1,ERCC1,HIF1A,TNF,CDK4
C0338106	Adenocarcinoma of colon	DisGeNET BeFree	7.028e-05	6	395	MYC,CDKN1A,MLH1,JUN,HIF1A,TNF
C0206708	Cervical Intraepithelial Neoplasia	DisGeNET BeFree	7.047e-05	6	396	PTEN,MYC,CDKN1A,MLH1,HIF1A,TNF
C3241937	Nonalcoholic Steatohepatitis	DisGeNET BeFree	7.442e-05	6	401	PTEN,CDKN1A,JUN,HIF1A,TNF,TNFRSF10B
C1762616	Meningioma, benign, no ICD-O subtype	DisGeNET BeFree	7.674e-05	6	404	CHEK2,PTEN,MYC,MLH1,TNF,CDK1
C0278877	Adult Meningioma	DisGeNET BeFree	7.744e-05	6	405	CHEK2,PTEN,MYC,MLH1,TNF,CDK1
C3811653	Experimental Organism Basal Cell Carcinoma	DisGeNET BeFree	0.0001129	6	437	ATR,MLH1,JUN,ERCC1,HIF1A,TNF
C4721532	Lymphoma, Non-Hodgkin, Familial	DisGeNET BeFree	0.0001251	6	446	CHEK2,PTEN,MYC,TRAF1,TNF,TNFRSF10B
C0030297	Pancreatic Neoplasm	DisGeNET BeFree	0.000128	6	448	PTEN,ATR,FOXO3,PTTG1,HIF1A,TNF
C0019159	Hepatitis A	DisGeNET BeFree	0.0001303	6	450	MYC,CDKN1A,MLH1,JUN,HIF1A,TNF
C0021364	Male infertility	DisGeNET BeFree	0.0001373	6	455	MLH1,FOXO3,APEX1,ERCC1,HIF1A,TNF
C1292769	Precursor B-cell lymphoblastic leukemia	DisGeNET BeFree	0.000166	6	473	PTEN,ATR,MYC,HIF1A,TNF,CDK4
C0024143	Lupus Nephritis	DisGeNET BeFree	0.0001889	6	486	PTEN,CDKN1A,JUN,TRAF1,HIF1A,TNF
C0025500	Mesothelioma	DisGeNET BeFree	0.0002553	6	520	PTEN,CDKN1A,PRKCA,ERCC1,TNF,CDK4
C4704874	Mammary Carcinoma, Human	DisGeNET Curated	0.0002664	6	525	CHEK2,PTEN,JUN,HIF1A,TNF,TP53BP2
C1257931	Mammary Neoplasms, Human	DisGeNET Curated	0.0002664	6	525	CHEK2,PTEN,JUN,HIF1A,TNF,TP53BP2
C1458155	Mammary Neoplasms	DisGeNET Curated	0.0002716	6	527	CHEK2,PTEN,JUN,HIF1A,TNF,TP53BP2
C0678222	Breast Carcinoma	DisGeNET Curated	0.0002991	6	538	CHEK2,PTEN,JUN,HIF1A,TNF,TP53BP2
C0409974	Lupus Erythematosus	DisGeNET BeFree	0.0003518	6	557	CDKN1A,PRKCA,JUN,HIF1A,TNF,CDK1
C0151650	Renal fibrosis	DisGeNET BeFree	0.0003531	6	558	PTEN,FOXO3,APEX1,PRKCA,HIF1A,TNF
C0151744	Myocardial Ischemia	DisGeNET BeFree	0.0004288	6	585	PTEN,FOXO3,PRKCA,TRAF1,HIF1A,TNF
C0004623	Bacterial Infections	DisGeNET BeFree	0.0004982	6	604	PTEN,ATR,FOXO3,JUN,HIF1A,TNF
C0085207	Gestational Diabetes	DisGeNET BeFree	0.0005148	6	608	PTEN,FOXO3,HIF1A,TNF,CDK1,CDK4
C0011884	Diabetic Retinopathy	DisGeNET BeFree	0.000524	6	612	PTEN,PRKCA,JUN,ERCC1,HIF1A,TNF
C0029453	Osteopenia	DisGeNET BeFree	0.0006991	6	650	PTEN,MYC,CDKN1A,FOXO3,HIF1A,TNF
C3714636	Pneumonitis	DisGeNET BeFree	0.0008643	6	682	FOXO3,APEX1,PRKCA,JUN,HIF1A,TNF
C3203102	Idiopathic pulmonary arterial hypertension	DisGeNET BeFree	0.0009281	6	695	CHEK2,PTEN,CDKN1A,FOXO3,HIF1A,TNF
C0155626	Acute myocardial infarction	DisGeNET BeFree	0.001436	6	765	PTEN,FOXO3,JUN,HIF1A,TNF,TNFRSF10B
C1623038	Cirrhosis	DisGeNET BeFree	0.001886	6	815	MYC,CDKN1A,APEX1,HIF1A,TNF,CDK1
C0034069	Pulmonary Fibrosis	DisGeNET BeFree	0.002333	6	856	PTEN,FOXO3,PRKCA,JUN,HIF1A,TNF
C0014070	Encephalomyelitis	DisGeNET BeFree	0.00241	6	864	PTEN,FOXO3,PRKCA,ERCC1,HIF1A,TNF
C0032285	Pneumonia	DisGeNET BeFree	0.002978	6	908	FOXO3,PRKCA,JUN,TRAF1,HIF1A,TNF
C1561643	Chronic Kidney Diseases	DisGeNET BeFree	0.004572	6	1006	FOXO3,APEX1,PRKCA,JUN,HIF1A,TNF
C0006142	Malignant neoplasm of breast	DisGeNET Curated	0.005447	6	1074	CHEK2,PTEN,JUN,HIF1A,TNF,TP53BP2
C0009319	Colitis	DisGeNET BeFree	0.005869	6	1094	PTEN,MLH1,FOXO3,JUN,HIF1A,TNF
C0948008	Ischemic stroke	DisGeNET BeFree	0.006098	6	1104	PTEN,FOXO3,PRKCA,JUN,HIF1A,TNF
C0011881	Diabetic Nephropathy	DisGeNET BeFree	0.006234	6	1109	PTEN,CDKN1A,APEX1,PRKCA,HIF1A,TNF
C0026769	Multiple Sclerosis	DisGeNET BeFree	0.02053	6	1599	XRCC5,FOXO3,PRKCA,HIF1A,TNF,TNFRSF10B
C0014170	Endometrial Neoplasms	DisGeNET BeFree	1.818e-07	5	55	PTEN,CDKN1A,MLH1,PRKCA,TNF
C1333600	Hereditary Malignant Neoplasm	DisGeNET BeFree	3.353e-07	5	63	CHEK2,PTEN,MYC,MLH1,CDK4
C1336527	Carcinoma of urinary bladder, superficial	DisGeNET BeFree	3.96e-07	5	66	PTEN,CDKN1A,APEX1,TNF,APAF1
C0242787	Malignant neoplasm of male breast	DisGeNET BeFree	6.925e-07	5	75	CHEK2,PTEN,ATR,MYC,HIF1A
C0085390	Li-Fraumeni Syndrome	DisGeNET BeFree	7.293e-07	5	76	CHEK2,PTEN,CDKN1A,MLH1,HIF1A
C2347762	Childhood Teratoma	DisGeNET BeFree	2.022e-06	5	95	CHEK2,PTEN,MYC,ERCC1,CDK1
C0030297	Pancreatic Neoplasm	DisGeNET Curated	2.506e-06	5	100	PTEN,MYC,HIF1A,TNF,TNFRSF10B
C4552100	Lynch Syndrome	DisGeNET BeFree	2.696e-06	5	102	CHEK2,PTEN,MYC,MLH1,APEX1
C0346647	Malignant neoplasm of pancreas	DisGeNET Curated	2.696e-06	5	102	PTEN,MYC,HIF1A,TNF,TNFRSF10B
C0684337	Ewings sarcoma-primitive neuroectodermal tumor (PNET)	DisGeNET BeFree	4.95e-06	5	117	CHEK2,PTEN,MYC,TNF,CDK4
C0032131	Plasmacytoma	DisGeNET BeFree	1.109e-05	5	140	PTEN,MYC,MLH1,TNF,CDK4
C2986665	Early-Stage Breast Carcinoma	DisGeNET BeFree	1.175e-05	5	142	CHEK2,PTEN,ERCC1,CDK4,TNFRSF10B
C0260037	Multiple tumors	DisGeNET BeFree	1.211e-05	5	143	PTEN,MYC,MLH1,TNF,CDK4
C0334463	Malignant Fibrous Histiocytoma	DisGeNET BeFree	1.271e-05	5	145	PTEN,MLH1,HIF1A,TNF,CDK4
C0009375	Colonic Neoplasms	DisGeNET Curated	1.552e-05	5	152	MYC,CDKN1A,MLH1,JUN,TNF
C0007131	Non-Small Cell Lung Carcinoma	DisGeNET Curated	1.716e-05	5	156	PTEN,MYC,FOXO3,ERCC1,HIF1A
C0265219	Miller Dieker syndrome	DisGeNET BeFree	1.764e-05	5	157	CHEK2,PTEN,CDKN1A,HIF1A,APAF1
C0023051	Laryngeal Diseases	DisGeNET BeFree	1.863e-05	5	159	MYC,CDKN1A,MLH1,HIF1A,TNF
C4733095	HER2-negative breast cancer	DisGeNET BeFree	1.914e-05	5	160	PTEN,MYC,FOXO3,BTG2,CDK4
C1333990	Hereditary Nonpolyposis Colorectal Cancer	DisGeNET BeFree	1.962e-05	5	161	CHEK2,PTEN,MYC,MLH1,APEX1
C0235874	Disease Exacerbation	DisGeNET Curated	2.16e-05	5	165	CHEK2,PTEN,MYC,APEX1,HIF1A
C0750952	Biliary Tract Cancer	DisGeNET BeFree	2.16e-05	5	165	PTEN,ATR,MLH1,APEX1,ERCC1
C4722172	Primary differentiated carcinoma of thyroid gland	DisGeNET BeFree	2.267e-05	5	167	PTEN,FOXO3,PTTG1,HIF1A,TNF
C0002448	Ameloblastoma	DisGeNET BeFree	2.326e-05	5	168	MYC,MLH1,HIF1A,TNF,CDK4
C1519689	Tumor Promotion	DisGeNET BeFree	2.429e-05	5	170	APEX1,PRKCA,JUN,HIF1A,TNF
C0019562	Von Hippel-Lindau Syndrome	DisGeNET BeFree	2.429e-05	5	170	PTEN,MYC,CDKN1A,HIF1A,CDK4
C0021841	Intestinal Neoplasms	DisGeNET BeFree	2.527e-05	5	172	MYC,MLH1,PRKCA,HIF1A,CDK4
C1334274	Invasive Carcinoma	DisGeNET BeFree	2.581e-05	5	173	PTEN,MYC,CDKN1A,MLH1,TNF
C0206663	Neuroectodermal Tumor, Primitive	DisGeNET BeFree	2.693e-05	5	175	CHEK2,PTEN,XRCC5,MYC,CDK4
C0026277	Mixed Salivary Gland Tumor	DisGeNET BeFree	2.76e-05	5	176	PTEN,MLH1,APEX1,HIF1A,CDK4
C0158252	Intervertebral disc disorder	DisGeNET BeFree	3.604e-05	5	187	PTEN,JUN,ERCC1,HIF1A,TNF
C4722099	High grade glioma	DisGeNET BeFree	3.844e-05	5	190	PTEN,MYC,ERCC1,HIF1A,TNF
C1527349	Ductal Breast Carcinoma	DisGeNET BeFree	3.993e-05	5	192	PTEN,MYC,PTTG1,HIF1A,CDK4
C0023827	liposarcoma	DisGeNET BeFree	4.28e-05	5	195	PTEN,MYC,MLH1,JUN,CDK4
C0035204	Respiration Disorders	DisGeNET BeFree	5.259e-05	5	205	PTEN,ATR,FOXO3,PRKCA,TNF
C3714948	PACHYONYCHIA CONGENITA 3	DisGeNET BeFree	5.592e-05	5	208	PTEN,CDKN1A,HIF1A,TNF,BTG2
C1153706	Endometrial adenocarcinoma	DisGeNET BeFree	5.592e-05	5	208	PTEN,CDKN1A,HIF1A,TNF,CDK4
C0040128	Thyroid Diseases	DisGeNET BeFree	5.707e-05	5	209	PTEN,XRCC5,FOXO3,JUN,TNF
C0027627	Neoplasm Metastasis	DisGeNET Curated	6.567e-05	5	217	PTEN,MYC,MLH1,ERCC1,TNF
C1840264	IMMUNE SUPPRESSION	DisGeNET BeFree	7.125e-05	5	222	PTEN,MYC,FOXO3,HIF1A,TNF
C0346957	Disseminated Malignant Neoplasm	DisGeNET BeFree	8.436e-05	5	232	PTEN,CDKN1A,FOXO3,TNF,BTG2
C2347747	Adult Classical Hodgkin Lymphoma	DisGeNET BeFree	8.59e-05	5	233	MYC,CDKN1A,FOXO3,JUN,TNF
C3888194	MIXED LINEAGE LEUKEMIA	DisGeNET BeFree	9.767e-05	5	240	MYC,FOXO3,HIF1A,TNF,CDK1
C0023524	Leukoencephalopathy, Progressive Multifocal	DisGeNET BeFree	9.767e-05	5	240	ATR,FOXO3,HIF1A,TNF,CDK4
C0025202	melanoma	DisGeNET Curated	0.0001122	5	248	PTEN,APEX1,ERCC1,TNF,CDK4
C0027962	Melanocytic nevus	DisGeNET BeFree	0.000118	5	251	PTEN,MYC,CDKN1A,HIF1A,CDK4
C0030354	Papilloma	DisGeNET BeFree	0.0001223	5	253	PTEN,MYC,CDKN1A,HIF1A,CDK4
C0039483	Giant Cell Arteritis	DisGeNET BeFree	0.0001317	5	258	PTEN,CDKN1A,TRAF1,HIF1A,TNF
C0206686	Adrenocortical carcinoma	DisGeNET BeFree	0.0001453	5	264	ATR,PTTG1,ERCC1,TNF,CDK4
C0334037	Intestinal metaplasia	DisGeNET BeFree	0.0001503	5	266	PTEN,CDKN1A,MLH1,TRAF1,TNF
C1333064	Classical Hodgkin's Lymphoma	DisGeNET BeFree	0.000198	5	285	MYC,CDKN1A,FOXO3,JUN,TNF
C0039101	synovial sarcoma	DisGeNET BeFree	0.0002203	5	293	PTEN,ATR,CDKN1A,TNF,CDK4
C1319315	Adenocarcinoma of large intestine	DisGeNET BeFree	0.0002422	5	300	PTEN,MYC,MLH1,HIF1A,TNF
C0013274	Patent ductus arteriosus	DisGeNET BeFree	0.0002523	5	303	PTEN,MYC,TNF,CDK4,TNFRSF10B
C0947751	Vascular inflammations	DisGeNET BeFree	0.0002557	5	305	PTEN,FOXO3,APEX1,JUN,TNF
C0677607	Hashimoto Disease	DisGeNET BeFree	0.0002887	5	314	PTEN,MYC,FOXO3,HIF1A,TNF
C0086692	Benign Neoplasm	DisGeNET BeFree	0.0002918	5	315	PTEN,MYC,MLH1,ERCC1,HIF1A
C0376544	Hematopoietic Neoplasms	DisGeNET BeFree	0.0003099	5	320	MYC,MLH1,FOXO3,PTTG1,CDK4
C1368683	Epithelioma	DisGeNET BeFree	0.0003179	5	322	PTEN,MYC,CDKN1A,HIF1A,TNF
C0006111	Brain Diseases	DisGeNET BeFree	0.0003206	5	323	PTEN,ATR,FOXO3,JUN,TNF
C0238462	Medullary carcinoma of thyroid	DisGeNET BeFree	0.0003463	5	329	CDKN1A,JUN,PTTG1,HIF1A,TNFRSF10B
C3900098	Adult Myelodysplastic Syndrome	DisGeNET BeFree	0.000354	5	332	CHEK2,HIF1A,TNF,TNFRSF10B,APAF1
C0002893	Refractory anemias	DisGeNET BeFree	0.0003556	5	333	PTEN,JUN,TRAF1,TNF,CDK1
C0850666	Infection caused by Helicobacter pylori	DisGeNET BeFree	0.0003599	5	334	MYC,MLH1,APEX1,TRAF1,TNF
C2347761	Childhood Myelodysplastic Syndrome	DisGeNET BeFree	0.0003636	5	335	CHEK2,HIF1A,TNF,TNFRSF10B,APAF1
C0031511	Pheochromocytoma	DisGeNET BeFree	0.0003726	5	337	PTEN,MYC,MLH1,HIF1A,TNF
C0158266	Intervertebral Disc Degeneration	DisGeNET BeFree	0.0003726	5	337	PTEN,FOXO3,JUN,HIF1A,TNF
C0079773	Lymphoma, T-Cell, Cutaneous	DisGeNET BeFree	0.0004205	5	347	PTEN,MYC,FOXO3,JUN,TNF
C0333516	Tumor necrosis	DisGeNET BeFree	0.0004288	5	350	PTEN,CDKN1A,TRAF1,HIF1A,TNF
C0027022	Myeloproliferative disease	DisGeNET BeFree	0.000455	5	355	MYC,FOXO3,APEX1,HIF1A,TNF
C0030305	Pancreatitis	DisGeNET BeFree	0.0004771	5	359	PTEN,CDKN1A,PRKCA,HIF1A,TNF
C0236734	Caffeine related disorders	DisGeNET BeFree	0.0004825	5	360	XRCC5,ATR,HIF1A,TNF,CDK1
C0206624	Hepatoblastoma	DisGeNET BeFree	0.0004852	5	361	MYC,CDKN1A,MLH1,TNF,CDK1
C0008312	Primary biliary cirrhosis	DisGeNET BeFree	0.0005557	5	374	CDKN1A,FOXO3,APEX1,HIF1A,TNF
C0339573	Glaucoma, Primary Open Angle	DisGeNET BeFree	0.0005863	5	379	PTEN,CDKN1A,APEX1,TNF,TP53BP2
C1739135	Progression of prostate cancer	DisGeNET BeFree	0.00071	5	398	PTEN,MYC,CDKN1A,FOXO3,TNF
C0038436	Post-Traumatic Stress Disorder	DisGeNET BeFree	0.0007703	5	406	PRKCA,HIF1A,TNF,PMAIP1,CDK4
C0002895	Anemia, Sickle Cell	DisGeNET BeFree	0.000827	5	414	FOXO3,PRKCA,JUN,HIF1A,TNF
C4551683	Adrenal Gland Pheochromocytoma	DisGeNET BeFree	0.000827	5	414	PTEN,MYC,MLH1,HIF1A,TNF
C0008497	Choriocarcinoma	DisGeNET BeFree	0.0008388	5	416	PTEN,MYC,HIF1A,TNF,TP53BP2
C0007758	Cerebellar Ataxia	DisGeNET BeFree	0.0008715	5	420	CHEK2,CDKN1A,FOXO3,PRKCA,CDK1
C1857276	Trichohepatoenteric Syndrome	DisGeNET BeFree	0.0009051	5	424	PTEN,ATR,MLH1,TNF,CDK4
C0004763	Barrett Esophagus	DisGeNET BeFree	0.001125	5	450	MYC,MLH1,APEX1,TNF,CDK4
C0007124	Noninfiltrating Intraductal Carcinoma	DisGeNET BeFree	0.001337	5	470	PTEN,MYC,CDKN1A,FOXO3,HIF1A
C0018799	Heart Diseases	DisGeNET BeFree	0.001397	5	476	MYC,PRKCA,PTTG1,HIF1A,TNF
C0206754	Neuroendocrine Tumors	DisGeNET BeFree	0.00146	5	481	PTEN,MYC,MLH1,TNF,CDK4
C0020459	Hyperinsulinism	DisGeNET BeFree	0.001579	5	492	APEX1,PRKCA,HIF1A,TNF,CDK4
C0281361	Adenocarcinoma of pancreas	DisGeNET BeFree	0.001617	5	495	PTEN,CDKN1A,PRKCA,HIF1A,TNF
C0017601	Glaucoma	DisGeNET BeFree	0.001824	5	511	PTEN,ATR,CDKN1A,HIF1A,TNF
C0024131	Lupus Vulgaris	DisGeNET BeFree	0.002009	5	525	CDKN1A,PRKCA,HIF1A,TNF,CDK1
C0024138	Lupus Erythematosus, Discoid	DisGeNET BeFree	0.00234	5	547	CDKN1A,PRKCA,HIF1A,TNF,CDK1
C0018213	Graves Disease	DisGeNET BeFree	0.00234	5	547	MYC,APEX1,HIF1A,TNF,BTG2
C0027708	Nephroblastoma	DisGeNET BeFree	0.002442	5	554	PTEN,MLH1,PRKCA,HIF1A,CDK4
C0002871	Anemia	DisGeNET BeFree	0.002756	5	573	PTEN,ERCC1,HIF1A,TNF,CDK4
C0009241	Cognition Disorders	DisGeNET BeFree	0.002954	5	584	PTEN,FOXO3,PRKCA,HIF1A,TNF
C0015934	Fetal Growth Retardation	DisGeNET BeFree	0.003219	5	599	PTEN,PRKCA,JUN,HIF1A,TNF
C4048329	Immunosuppression	DisGeNET BeFree	0.003882	5	632	PTEN,MYC,PRKCA,HIF1A,TNF
C0153690	Secondary malignant neoplasm of bone	DisGeNET BeFree	0.004229	5	647	PTEN,MYC,JUN,HIF1A,TNF
C0022661	Kidney Failure, Chronic	DisGeNET BeFree	0.004563	5	659	ATR,FOXO3,APEX1,HIF1A,TNF
C0009402	Colorectal Carcinoma	DisGeNET Curated	0.00518	5	702	CHEK2,PTEN,MYC,MLH1,TNF
C0856169	Endothelial dysfunction	DisGeNET BeFree	0.005567	5	716	PTEN,ATR,PRKCA,HIF1A,TNF
C1449563	Cardiomyopathy, Familial Idiopathic	DisGeNET BeFree	0.00648	5	746	PTEN,MYC,HIF1A,TNF,CDK4
C0027796	Neuralgia	DisGeNET BeFree	0.006706	5	755	PTEN,PRKCA,JUN,HIF1A,TNF
C0015695	Fatty Liver	DisGeNET BeFree	0.006773	5	757	PTEN,FOXO3,HIF1A,TNF,CDK4
C0878544	Cardiomyopathies	DisGeNET BeFree	0.006807	5	758	PTEN,FOXO3,PRKCA,HIF1A,TNF
C0023893	Liver Cirrhosis, Experimental	DisGeNET Curated	0.007334	5	774	MYC,CDKN1A,TNF,CDK1,APAF1
C0233514	Abnormal behavior	DisGeNET BeFree	0.00839	5	820	PTEN,PRKCA,JUN,HIF1A,TNF
C0021051	Immunologic Deficiency Syndromes	DisGeNET BeFree	0.009825	5	857	PTEN,MYC,HIF1A,TNF,TP53BP2
C0025517	Metabolic Diseases	DisGeNET BeFree	0.01273	5	937	PTEN,FOXO3,JUN,HIF1A,TNF
C0524620	Metabolic Syndrome X	DisGeNET BeFree	0.01861	5	1083	PTEN,MLH1,PRKCA,JUN,TNF
C2931367	Thyroid cancer, follicular	DisGeNET BeFree	8.713e-06	4	53	PTEN,FOXO3,HIF1A,TNF
C0887833	Carcinoma, Pancreatic Ductal	DisGeNET BeFree	1.271e-05	4	59	MYC,APEX1,HIF1A,TNF
C2931456	Prostate cancer, familial	DisGeNET BeFree	1.339e-05	4	60	CHEK2,PTEN,MYC,MLH1
C0854917	Rhabdoid Tumor of the Kidney	DisGeNET BeFree	1.506e-05	4	62	CDKN1A,FOXO3,PRKCA,CDK4
C0854924	Papillary serous endometrial carcinoma	DisGeNET BeFree	1.587e-05	4	63	CHEK2,PTEN,MYC,CDKN1A
C0022572	keratoacanthoma	DisGeNET BeFree	2.247e-05	4	70	MYC,CDKN1A,MLH1,TNF
C0031036	Polyarteritis Nodosa	DisGeNET BeFree	2.247e-05	4	70	PTEN,MYC,PTTG1,TNF
C0007104	Female Breast Carcinoma	DisGeNET BeFree	2.352e-05	4	71	CHEK2,PTEN,MYC,MLH1
C0476089	Endometrial Carcinoma	DisGeNET Curated	2.435e-05	4	72	PTEN,ATR,MYC,MLH1
C0677055	CARCINOMA OF VULVA	DisGeNET BeFree	2.435e-05	4	72	PTEN,MLH1,TNF,CDK1
C0333873	Squamous intraepithelial lesion	DisGeNET BeFree	2.546e-05	4	73	PTEN,MYC,ERCC1,TNF
C2931618	Gestational trophoblastic disease	DisGeNET BeFree	2.76e-05	4	75	PTEN,MLH1,TNF,TP53BP2
C3693482	Giant Cell Fibroblastoma	DisGeNET BeFree	3.035e-05	4	77	PTEN,PRKCA,TNF,CDK4
C1262091	Lymphocytic infiltration	DisGeNET BeFree	4.119e-05	4	84	MLH1,ERCC1,TNF,APAF1
C0238033	Carcinoma of Male Breast	DisGeNET BeFree	4.663e-05	4	87	CHEK2,PTEN,ATR,HIF1A
C0279565	Invasive Lobular Breast Carcinoma	DisGeNET BeFree	4.866e-05	4	88	PTEN,MYC,CDKN1A,TP53BP2
C0035126	Reperfusion Injury	DisGeNET Curated	5.041e-05	4	89	PTEN,CDKN1A,JUN,TNF
C0035436	Rheumatic Fever	DisGeNET BeFree	5.238e-05	4	90	PTEN,MYC,TNF,CDK4
C1368898	Adult Teratoma	DisGeNET BeFree	5.769e-05	4	93	PTEN,MYC,ERCC1,CDK1
C0398791	Nijmegen Breakage Syndrome	DisGeNET BeFree	5.939e-05	4	94	PTEN,ATR,MYC,CDKN1A
C0010701	Phyllodes Tumor	DisGeNET BeFree	6.62e-05	4	97	MYC,MLH1,HIF1A,CDK4
C0206743	Rhabdoid Tumor	DisGeNET BeFree	6.855e-05	4	98	MYC,CDKN1A,PMAIP1,CDK4
C4725671	High-Risk Neuroblastoma	DisGeNET BeFree	7.047e-05	4	99	MYC,CDKN1A,TNF,TNFRSF10B
C0279592	Adult T Acute Lymphoblastic Leukemia	DisGeNET BeFree	7.215e-05	4	100	PTEN,MYC,FOXO3,CDK4
C0349530	Early gastric cancer	DisGeNET BeFree	7.215e-05	4	100	PTEN,MYC,MLH1,TNF
C0027960	Nevus	DisGeNET BeFree	7.674e-05	4	102	PTEN,MYC,CDKN1A,CDK4
C3642346	Luminal B Breast Carcinoma	DisGeNET BeFree	7.866e-05	4	103	MYC,MLH1,ERCC1,CDK4
C1368404	Hypopharyngeal Carcinoma	DisGeNET BeFree	7.866e-05	4	103	PTEN,MYC,HIF1A,TNF
C3665419	intracranial glioma	DisGeNET BeFree	7.866e-05	4	103	CDKN1A,HIF1A,TNF,CDK4
C3665593	Melanocytic nevus of skin	DisGeNET BeFree	7.866e-05	4	103	PTEN,MYC,CDKN1A,HIF1A
C1841972	Glucocorticoid Receptor Deficiency	DisGeNET BeFree	8.151e-05	4	104	JUN,HIF1A,TNF,CDK4
C0278987	Metastatic non-small cell lung cancer	DisGeNET BeFree	8.719e-05	4	106	PTEN,JUN,ERCC1,TNF
C0280217	stage, non-small cell lung cancer	DisGeNET BeFree	9.026e-05	4	107	MYC,ERCC1,HIF1A,BTG2
C1332922	Cervical Squamous Intraepithelial Neoplasia	DisGeNET BeFree	9.688e-05	4	109	MYC,MLH1,HIF1A,TNF
C0206677	Adenomatous Polyps	DisGeNET BeFree	0.0001232	4	117	PTEN,MYC,MLH1,HIF1A
C0279583	Childhood T Acute Lymphoblastic Leukemia	DisGeNET BeFree	0.0001303	4	119	MYC,FOXO3,PRKCA,CDK4
C0585362	Squamous cell carcinoma of mouth	DisGeNET BeFree	0.0001303	4	119	PTEN,MYC,ERCC1,HIF1A
C0020217	Hydatidiform Mole	DisGeNET BeFree	0.0001334	4	120	PTEN,CDKN1A,MLH1,TP53BP2
C1456781	Benign melanocytic nevus	DisGeNET BeFree	0.0001413	4	122	PTEN,MYC,CDKN1A,CDK4
C0276138	Viral myocarditis	DisGeNET BeFree	0.0001661	4	128	PTEN,FOXO3,APEX1,TNF
C1851841	ECTRODACTYLY, ECTODERMAL DYSPLASIA, AND CLEFT LIP/PALATE SYNDROME 1	DisGeNET BeFree	0.0001707	4	129	PTEN,MYC,CDKN1A,HIF1A
C1853926	NONAKA MYOPATHY	DisGeNET BeFree	0.0001797	4	131	PTEN,PRKCA,PTTG1,TNF
C1527390	Neoplasms, Intracranial	DisGeNET BeFree	0.0001797	4	131	PTEN,MYC,CDK1,CDK4
C0153014	Non-arthropod borne lymphocytic choriomeningitis	DisGeNET BeFree	0.0001889	4	133	FOXO3,TRAF1,HIF1A,TNF
C0919267	ovarian neoplasm	DisGeNET Curated	0.0001932	4	134	PTEN,ATR,MYC,MLH1
C0699893	Skin carcinoma	DisGeNET BeFree	0.0001932	4	134	FOXO3,ERCC1,HIF1A,TNF
C0014173	Endometrial Hyperplasia	DisGeNET BeFree	0.000198	4	135	PTEN,MLH1,TNF,CDK4
C0947622	Cholecystolithiasis	DisGeNET BeFree	0.0002033	4	136	APEX1,HIF1A,TNF,CDK4
C1140680	Malignant neoplasm of ovary	DisGeNET Curated	0.0002078	4	137	PTEN,ATR,MYC,MLH1
C0235989	Renal interstitial fibrosis	DisGeNET BeFree	0.0002128	4	138	PTEN,CDKN1A,HIF1A,TNF
C0007621	Neoplastic Cell Transformation	DisGeNET Curated	0.0002168	4	139	PTEN,MYC,JUN,HIF1A
C4721208	Metastatic castration-resistant prostate cancer	DisGeNET BeFree	0.000222	4	140	PTEN,MYC,ERCC1,HIF1A
C0242852	Proliferative vitreoretinopathy	DisGeNET BeFree	0.0002275	4	141	CDKN1A,PRKCA,TNF,TP53BP2
C0001486	Adenovirus Infections	DisGeNET BeFree	0.0002325	4	142	ATR,HIF1A,TNF,TNFRSF10B
C0024266	Lymphocytic Choriomeningitis	DisGeNET BeFree	0.0002434	4	144	FOXO3,TRAF1,HIF1A,TNF
C0085136	Central Nervous System Neoplasms	DisGeNET BeFree	0.0002496	4	145	MYC,CDKN1A,ERCC1,CDK4
C0153349	Malignant neoplasm of tongue	DisGeNET BeFree	0.0002523	4	146	PTEN,FOXO3,HIF1A,TNF
C0677898	invasive cancer	DisGeNET BeFree	0.0002523	4	146	MYC,CDKN1A,HIF1A,TNF
C0280313	Squamous cell carcinoma of oropharynx	DisGeNET BeFree	0.0002644	4	148	CDKN1A,APEX1,HIF1A,TNF
C0032000	Pituitary Adenoma	DisGeNET BeFree	0.0002756	4	150	ATR,MYC,HIF1A,TNF
C0027126	Myotonic Dystrophy	DisGeNET BeFree	0.0002995	4	154	MLH1,PRKCA,ERCC1,TNF
C0280803	Primary central nervous system lymphoma	DisGeNET BeFree	0.000313	4	156	MYC,CDKN1A,TNF,BTG2
C0558353	Tongue Carcinoma	DisGeNET BeFree	0.0003189	4	157	PTEN,HIF1A,TNF,TNFRSF10B
C0238339	Hereditary pancreatitis	DisGeNET BeFree	0.0003189	4	157	MLH1,ERCC1,HIF1A,TNF
C0206659	Embryonal Carcinoma	DisGeNET BeFree	0.0003248	4	158	CHEK2,PTEN,CDK4,TNFRSF10B
C0206695	Carcinoma, Neuroendocrine	DisGeNET BeFree	0.0003467	4	161	PTEN,MYC,HIF1A,TNF
C1512981	Mammary Tumorigenesis	DisGeNET BeFree	0.0003529	4	162	CHEK2,PTEN,MYC,PTTG1
C0205699	Carcinomatosis	DisGeNET Curated	0.000354	4	163	PTEN,MYC,HIF1A,CDK4
C0205697	Carcinoma, Spindle-Cell	DisGeNET Curated	0.000354	4	163	PTEN,MYC,HIF1A,CDK4
C0205698	Undifferentiated carcinoma	DisGeNET Curated	0.000354	4	163	PTEN,MYC,HIF1A,CDK4
C0205696	Anaplastic carcinoma	DisGeNET Curated	0.000354	4	163	PTEN,MYC,HIF1A,CDK4
C0553694	Oropharyngeal disorders	DisGeNET BeFree	0.000354	4	163	PTEN,JUN,HIF1A,TNF
C0007097	Carcinoma	DisGeNET Curated	0.0003604	4	164	PTEN,MYC,HIF1A,CDK4
C0151546	Oral Cavity Carcinoma	DisGeNET BeFree	0.0003837	4	167	MLH1,ERCC1,HIF1A,TNF
C0036920	Sezary Syndrome	DisGeNET BeFree	0.0003987	4	169	PTEN,MYC,TNF,TNFRSF10B
C1512127	HER2 gene amplification	DisGeNET BeFree	0.0004072	4	170	CHEK2,PTEN,MYC,CDK1
C1336708	Testicular Germ Cell Tumor	DisGeNET BeFree	0.0004149	4	171	PTEN,CDKN1A,MLH1,TNF
C0033036	Atrial Premature Complexes	DisGeNET BeFree	0.0004844	4	180	PTEN,MYC,MLH1,TNF
C0008350	Cholelithiasis	DisGeNET BeFree	0.0004931	4	181	APEX1,HIF1A,TNF,CDK4
C0278601	Inflammatory Breast Carcinoma	DisGeNET BeFree	0.0005126	4	183	PTEN,MYC,TNF,PMAIP1
C0334579	Anaplastic astrocytoma	DisGeNET BeFree	0.0005148	4	184	PTEN,ERCC1,HIF1A,CDK4
C0677936	Refractory cancer	DisGeNET BeFree	0.0005148	4	184	FOXO3,ERCC1,HIF1A,CDK4
C0027626	Neoplasm Invasiveness	DisGeNET Curated	0.0005148	4	184	PTEN,HIF1A,TNF,TP53BP2
C0162810	Cicatrix, Hypertrophic	DisGeNET BeFree	0.0005148	4	184	PTEN,CDKN1A,HIF1A,TNF
C0020538	Hypertensive disease	DisGeNET Curated	0.0005746	4	190	PTEN,JUN,HIF1A,TNF
C0018916	Hemangioma	DisGeNET BeFree	0.0006162	4	194	PTEN,MYC,HIF1A,TNF
C0023281	Leishmaniasis	DisGeNET BeFree	0.0006258	4	195	ATR,APEX1,HIF1A,TNF
C0278660	Adult Synovial Sarcoma	DisGeNET BeFree	0.0006573	4	198	PTEN,CDKN1A,TNF,CDK4
C0279982	Childhood Synovial Sarcoma	DisGeNET BeFree	0.0006573	4	198	PTEN,CDKN1A,TNF,CDK4
C0017154	Gastritis, Atrophic	DisGeNET BeFree	0.0006691	4	199	PTEN,PRKCA,TRAF1,TNF
C0022680	Polycystic Kidney Diseases	DisGeNET BeFree	0.000681	4	200	MYC,JUN,HIF1A,TNF
C0028756	Obesity, Morbid	DisGeNET BeFree	0.000693	4	201	PTEN,MYC,HIF1A,TNF
C0023269	leiomyosarcoma	DisGeNET BeFree	0.0007027	4	202	PTEN,MYC,APEX1,HIF1A
C0333983	Hyperplastic Polyp	DisGeNET BeFree	0.0007223	4	204	MLH1,ERCC1,HIF1A,TNF
C0206687	Carcinoma, Endometrioid	DisGeNET BeFree	0.0008388	4	214	PTEN,MLH1,HIF1A,TNF
C0001175	Acquired Immunodeficiency Syndrome	DisGeNET BeFree	0.0008643	4	216	PTEN,MYC,HIF1A,TNF
C0149871	Deep Vein Thrombosis	DisGeNET BeFree	0.0008754	4	217	PTEN,APEX1,HIF1A,TNF
C0026470	Monoclonal Gammopathy of Undetermined Significance	DisGeNET BeFree	0.0009163	4	221	MYC,CDKN1A,MLH1,TNF
C0011175	Dehydration	DisGeNET BeFree	0.0009293	4	222	ATR,JUN,HIF1A,TNF
C0010606	Adenoid Cystic Carcinoma	DisGeNET BeFree	0.0009707	4	225	PTEN,MYC,HIF1A,TNF
C4282128	PATENT DUCTUS ARTERIOSUS 1	DisGeNET BeFree	0.001021	4	229	MYC,TNF,CDK4,TNFRSF10B
C0162557	Liver Failure, Acute	DisGeNET BeFree	0.001129	4	236	FOXO3,HIF1A,TNF,TNFRSF10B
C1176475	Ductal Carcinoma	DisGeNET BeFree	0.001185	4	240	PTEN,MYC,ERCC1,CDK4
C0333307	Superficial ulcer	DisGeNET BeFree	0.001219	4	242	ATR,TRAF1,HIF1A,TNF
C3642347	Basal-Like Breast Carcinoma	DisGeNET BeFree	0.001272	4	245	PTEN,MYC,MLH1,PRKCA
C0153594	Malignant neoplasm of testis	DisGeNET BeFree	0.00129	4	246	CDKN1A,MLH1,APEX1,ERCC1
C0206139	Lichen Planus, Oral	DisGeNET BeFree	0.001364	4	250	MYC,CDKN1A,HIF1A,TNF
C0021670	insulinoma	DisGeNET BeFree	0.001411	4	253	PTEN,MLH1,PTTG1,CDK1
C0751690	Malignant Peripheral Nerve Sheath Tumor	DisGeNET BeFree	0.001523	4	259	PTEN,HIF1A,TNF,CDK4
C0025322	Premature Menopause	DisGeNET BeFree	0.001534	4	260	PTEN,FOXO3,TNF,CDK1
C0018081	Gonorrhea	DisGeNET BeFree	0.001547	4	261	MYC,CDKN1A,JUN,TNF
C0001815	Primary Myelofibrosis	DisGeNET BeFree	0.001584	4	263	MYC,JUN,HIF1A,TNF
C0028945	oligodendroglioma	DisGeNET BeFree	0.001584	4	263	PTEN,TNF,BTG2,CDK4
C0751396	Well Differentiated Oligodendroglioma	DisGeNET BeFree	0.001623	4	265	PTEN,TNF,BTG2,CDK4
C0027059	Myocarditis	DisGeNET BeFree	0.001644	4	266	FOXO3,APEX1,PRKCA,TNF
C0009404	Colorectal Neoplasms	DisGeNET Curated	0.001859	4	277	CHEK2,MYC,MLH1,TNF
C0037286	Skin Neoplasms	DisGeNET BeFree	0.002067	4	287	CDKN1A,MLH1,TRAF1,CDK4
C1827293	Carcinoma of urinary bladder, invasive	DisGeNET BeFree	0.002067	4	287	PTEN,CDKN1A,FOXO3,HIF1A
C0027947	Neutropenia	DisGeNET BeFree	0.002094	4	289	APEX1,ERCC1,TNF,CDK4
C0042900	Vitiligo	DisGeNET BeFree	0.002409	4	302	FOXO3,APEX1,ERCC1,TNF
C1847835	VITILIGO-ASSOCIATED MULTIPLE AUTOIMMUNE DISEASE SUSCEPTIBILITY 1 (finding)	DisGeNET BeFree	0.002409	4	302	FOXO3,APEX1,ERCC1,TNF
C0338451	Frontotemporal dementia	DisGeNET BeFree	0.00246	4	304	XRCC5,APEX1,TNF,CDK1
C0027831	Neurofibromatosis 1	DisGeNET BeFree	0.002517	4	306	PTEN,MLH1,TNF,CDK4
C0017658	Glomerulonephritis	DisGeNET BeFree	0.002548	4	308	ATR,PRKCA,JUN,TNF
C2973725	Pulmonary arterial hypertension	DisGeNET BeFree	0.002699	4	314	PTEN,PRKCA,HIF1A,TNF
C0242596	Neoplasm, Residual	DisGeNET BeFree	0.00301	4	326	PTEN,MYC,PRKCA,TNF
C0085215	Ovarian Failure, Premature	DisGeNET BeFree	0.003108	4	329	PTEN,FOXO3,TNF,CDK1
C1333015	Childhood Kidney Wilms Tumor	DisGeNET BeFree	0.003315	4	337	PTEN,MLH1,PRKCA,CDK4
C1519680	Tumor Immunity	DisGeNET BeFree	0.003315	4	337	PRKCA,JUN,HIF1A,TNF
C0041956	Ureteral obstruction	DisGeNET BeFree	0.003472	4	342	FOXO3,APEX1,HIF1A,TNF
C0004134	Ataxia	DisGeNET BeFree	0.003473	4	343	CHEK2,CDKN1A,FOXO3,CDK1
C1292778	Chronic myeloproliferative disorder	DisGeNET BeFree	0.003725	4	351	MYC,APEX1,HIF1A,TNF
C4733092	estrogen receptor-negative breast cancer	DisGeNET BeFree	0.003883	4	356	PTEN,MYC,TNF,CDK4
C0149678	Epstein-Barr Virus Infections	DisGeNET BeFree	0.003883	4	356	MYC,MLH1,FOXO3,TNF
C0013264	Muscular Dystrophy, Duchenne	DisGeNET BeFree	0.004003	4	360	MYC,PRKCA,HIF1A,TNF
C0149521	Pancreatitis, Chronic	DisGeNET BeFree	0.004078	4	362	MYC,CDKN1A,HIF1A,TNF
C0023530	Leukopenia	DisGeNET BeFree	0.004355	4	369	APEX1,ERCC1,TNF,CDK4
C0018790	Cardiac Arrest	DisGeNET BeFree	0.004588	4	375	ATR,CDKN1A,HIF1A,TNF
C0086543	Cataract	DisGeNET BeFree	0.004989	4	385	XRCC5,APEX1,HIF1A,TNF
C0021053	Immune System Diseases	DisGeNET BeFree	0.005135	4	399	PTEN,JUN,HIF1A,TNF
C0006287	Bronchopulmonary Dysplasia	DisGeNET BeFree	0.005157	4	403	CDKN1A,TRAF1,HIF1A,TNF
C0017661	IGA Glomerulonephritis	DisGeNET BeFree	0.005738	4	418	PTEN,ATR,TRAF1,TNF
C0020443	Hypercholesterolemia	DisGeNET BeFree	0.006503	4	436	PTEN,HIF1A,TNF,TNFRSF10B
C0024232	Lymphatic Metastasis	DisGeNET BeFree	0.006758	4	442	PTEN,MLH1,HIF1A,TNF
C0038525	Subarachnoid Hemorrhage	DisGeNET BeFree	0.007233	4	452	PTEN,MYC,FOXO3,TNF
C1527336	Sjogren's Syndrome	DisGeNET BeFree	0.007233	4	452	PTEN,MYC,HIF1A,TNF
C0010823	Cytomegalovirus Infections	DisGeNET BeFree	0.007285	4	453	PTEN,FOXO3,JUN,TNF
C0442874	Neuropathy	DisGeNET BeFree	0.008329	4	477	JUN,ERCC1,HIF1A,TNF
C0271650	Impaired glucose tolerance	DisGeNET BeFree	0.01164	4	555	FOXO3,PRKCA,HIF1A,TNF
C2062441	Influenza A	DisGeNET BeFree	0.01214	4	563	JUN,HIF1A,TNF,CDK1
C0162871	Aortic Aneurysm, Abdominal	DisGeNET BeFree	0.01236	4	566	PTEN,JUN,HIF1A,TNF
C0038013	Ankylosing spondylitis	DisGeNET BeFree	0.01309	4	577	PTEN,HIF1A,TNF,TNFRSF10B
C2316810	Chronic kidney disease stage 5	DisGeNET BeFree	0.01344	4	594	ATR,APEX1,HIF1A,TNF
C0031099	Periodontitis	DisGeNET BeFree	0.01604	4	639	APEX1,HIF1A,TNF,APAF1
C0233794	Memory impairment	DisGeNET BeFree	0.01679	4	648	PTEN,PRKCA,HIF1A,TNF
C0024530	Malaria	DisGeNET BeFree	0.01707	4	658	ATR,MYC,FOXO3,TNF
C0011265	Presenile dementia	DisGeNET BeFree	0.01731	4	664	ATR,CDKN1A,FOXO3,TNF
C0497327	Dementia	DisGeNET BeFree	0.02053	4	711	ATR,CDKN1A,FOXO3,TNF
C0013080	Down Syndrome	DisGeNET BeFree	0.02078	4	721	CDKN1A,APEX1,TNF,CDK1
C4529962	Fatty Liver Disease	DisGeNET BeFree	0.02218	4	740	CDKN1A,JUN,HIF1A,TNF
C0004936	Mental disorders	DisGeNET BeFree	0.02388	4	763	PTEN,PRKCA,JUN,TNF
C1269683	Major Depressive Disorder	DisGeNET BeFree	0.03027	4	861	JUN,HIF1A,TNF,APAF1
C0036572	Seizures	DisGeNET BeFree	0.04749	4	1052	PTEN,PRKCA,TNF,APAF1
